# Supplementary material for: The PhosphoGRID Saccharomyces cerevisiae protein phosphorylation site database: version 2.0 update
Source: Database (Oxford). 2013 May 11;2013:bat026. doi: 10.1093/database/bat026 (PMC3653121; doi:10.1093/database/bat026)
Supplement: Supplementary Data [file supp_bat026_Supplementary_Table_1.xls]

## Sheet: Sheet1
Supplementary Table 1 - Number of evidence codes for unique phosphorylated residues
Column A - Gene - SGD gene nomenclature
Column B - HAA - Indicates phosphorylation on serine (S), threonine (T) or tyrosine (Y)
Column C - Residue # - Indicates the residue number of the verified phosphorylation
Column D - Codes - Indicates the number of different experimental evidence codes for the specific phosphorylation
Column E - MS - The specific phosphorylation was detected from protein recovered in vivo by tandem MS sequencing (Yes/ No)
Column F - APP - The phosphorylation was detected using a specific anti-phosphopeptide antibody preparation
Column G - Activity - Mutation of the residue produced a detactable effect on phenotype or function
Column H - HTP - The unique phosphorylated residue was detected in one or more high throughput (HTP) MS proteomics studies
Gene	HAA	Residue #	Codes	MS	APP	Activity	HTP
AAC1	S	155	1		Yes	No	No
AAD6	Y	111	1		Yes	No	No
AAD6	S	118	1		Yes	No	No
AAP1	Y	248	1		Yes	No	No
AAT1	T	62	1		Yes	No	No
AAT2	S	389	1		Yes	No	No
ABD1	S	12	1		Yes	No	No
ABF1	T	189	1		Yes	No	No
ABF1	S	193	1		Yes	No	No
ABF1	S	256	1		Yes	No	No
ABF1	S	304	1		Yes	No	No
ABF1	S	445	1		Yes	No	No
ABF1	S	465	1		Yes	No	No
ABF1	S	467	1		Yes	No	No
ABF1	S	554	1		Yes	No	No
ABF1	S	618	1		Yes	No	No
ABF1	S	720	4		Yes	No	No
ABP1	S	26	1		Yes	No	No
ABP1	T	30	1		Yes	No	No
ABP1	T	31	1		Yes	No	No
ABP1	T	156	1		Yes	No	No
ABP1	T	157	1		Yes	No	No
ABP1	S	163	1		Yes	No	No
ABP1	T	165	1		Yes	No	No
ABP1	S	167	1		Yes	No	No
ABP1	S	169	1		Yes	No	No
ABP1	S	174	1		Yes	No	No
ABP1	T	181	1		Yes	No	No
ABP1	S	183	1		Yes	No	No
ABP1	S	223	1		Yes	No	No
ABP1	Y	225	1		Yes	No	No
ABP1	S	291	1		Yes	No	No
ABP1	T	293	1		Yes	No	No
ABP1	S	313	1		Yes	No	No
ABP1	S	365	1		Yes	No	No
ABP1	S	389	1		Yes	No	No
ABP1	S	458	1		Yes	No	No
ABP1	S	475	1		Yes	No	No
ABP1	S	478	1		Yes	No	No
ABP1	S	481	1		Yes	No	No
ABP1	S	514	1		Yes	No	No
ABP1	S	515	1		Yes	No	No
ABP1	T	526	1		Yes	No	No
ABP140	T	84	1		Yes	No	No
ABP140	S	93	1		Yes	No	No
ABP140	S	95	1		Yes	No	No
ABP140	T	150	1		Yes	No	No
ABP140	T	194	1		Yes	No	No
ABP140	T	312	1		Yes	No	No
ABP140	S	321	1		Yes	No	No
ABP140	S	326	2		Yes	No	No
ABP140	T	328	2		Yes	No	No
ABP140	S	331	2		Yes	No	No
ABP140	T	347	1		Yes	No	No
ABP140	S	350	1		Yes	No	No
ABZ1	S	685	1		Yes	No	No
ACA1	T	25	1		Yes	No	No
ACA1	S	29	1		Yes	No	No
ACA1	S	105	1		Yes	No	No
ACC1	S	2	1		Yes	No	No
ACC1	T	233	1		Yes	No	No
ACC1	S	571	1		Yes	No	No
ACC1	S	790	1		Yes	No	No
ACC1	T	1114	1		Yes	No	No
ACC1	T	1148	1		Yes	No	No
ACC1	S	1157	1		Yes	No	No
ACC1	S	1159	1		Yes	No	No
ACC1	S	1162	1		Yes	No	No
ACC1	Y	1163	1		Yes	No	No
ACC1	S	1169	1		Yes	No	No
ACC1	T	1823	1		Yes	No	No
ACE2	S	80	1		Yes	No	No
ACE2	S	122	5		Yes	Yes	No
ACE2	S	137	3		No	No	No
ACE2	S	242	1		Yes	No	No
ACE2	T	245	1		Yes	No	No
ACE2	S	247	1		Yes	No	No
ACE2	S	249	1		Yes	No	No
ACE2	S	253	1		Yes	No	No
ACE2	T	259	1		Yes	No	No
ACE2	S	299	1		Yes	No	No
ACE2	S	303	1		Yes	No	No
ACE2	T	384	1		Yes	No	No
ACE2	S	385	1		Yes	No	No
ACE2	S	390	1		Yes	No	No
ACE2	S	392	1		Yes	No	No
ACE2	S	399	1		Yes	No	No
ACE2	S	428	1		Yes	No	No
ACE2	S	436	1		Yes	No	No
ACE2	S	482	1		Yes	No	No
ACE2	S	483	1		Yes	No	No
ACE2	T	486	1		Yes	No	No
ACE2	S	491	1		Yes	No	No
ACE2	T	501	1		Yes	No	No
ACE2	S	564	1		Yes	No	No
ACE2	S	701	1		Yes	No	No
ACE2	S	705	1		Yes	No	No
ACE2	S	709	1		Yes	No	No
ACE2	T	713	1		Yes	No	No
ACE2	S	714	1		Yes	No	No
ACE2	S	719	1		Yes	No	No
ACF4	S	9	1		Yes	No	No
ACF4	S	18	1		Yes	No	No
ACF4	S	42	1		Yes	No	No
ACF4	S	44	1		Yes	No	No
ACF4	T	48	1		Yes	No	No
ACF4	T	49	1		Yes	No	No
ACF4	S	61	1		Yes	No	No
ACF4	S	62	1		Yes	No	No
ACF4	S	71	1		Yes	No	No
ACF4	S	74	1		Yes	No	No
ACF4	S	78	1		Yes	No	No
ACF4	S	156	1		Yes	No	No
ACF4	S	165	1		Yes	No	No
ACF4	S	171	1		Yes	No	No
ACF4	S	288	1		Yes	No	No
ACH1	S	350	1		Yes	No	No
ACK1	S	143	1		Yes	No	No
ACK1	T	314	1		Yes	No	No
ACK1	T	622	1		Yes	No	No
ACM1	S	31	1		No	No	No
ACM1	S	37	3		Yes	No	No
ACM1	S	48	3		Yes	No	No
ACM1	S	102	3		Yes	No	No
ACM1	S	126	3		Yes	No	No
ACM1	S	155	3		Yes	No	No
ACM1	T	161	3		Yes	No	No
ACM1	S	166	3		Yes	No	No
ACM1	S	173	3		Yes	No	No
ACM1	S	186	1		Yes	No	No
ACM1	S	188	1		Yes	No	No
ACM1	T	189	1		Yes	No	No
ACM1	S	202	1		Yes	No	No
ACN9	S	9	1		Yes	No	No
ACO1	T	351	1		Yes	No	No
ACO1	T	409	1		Yes	No	No
ACO1	S	556	1		Yes	No	No
ACO1	S	767	1		Yes	No	No
ACO2	T	710	1		Yes	No	No
ACO2	S	715	1		Yes	No	No
ACS2	S	620	1		Yes	No	No
ACS2	S	679	1		Yes	No	No
ACT1	S	199	1		Yes	No	No
ACT1	S	201	1		Yes	No	No
ACT1	T	318	1		Yes	No	No
ACT1	S	324	1		Yes	No	No
ADA2	T	213	1		Yes	No	No
ADD37	T	67	1		Yes	No	No
ADD37	T	70	1		Yes	No	No
ADD37	S	79	1		Yes	No	No
ADD37	T	81	1		Yes	No	No
ADE1	T	160	1		Yes	No	No
ADE12	T	141	1		Yes	No	No
ADE12	S	143	1		Yes	No	No
ADE13	T	67	1		Yes	No	No
ADE13	S	404	1		Yes	No	No
ADE16	S	11	1		Yes	No	No
ADE17	S	84	1		Yes	No	No
ADE2	T	29	1		Yes	No	No
ADE2	S	37	1		Yes	No	No
ADE3	S	176	1		Yes	No	No
ADE3	T	318	1		Yes	No	No
ADE3	S	322	1		Yes	No	No
ADE3	T	384	1		Yes	No	No
ADE3	T	894	1		Yes	No	No
ADE4	S	488	1		Yes	No	No
ADE5,7	S	23	1		Yes	No	No
ADE5,7	S	165	1		Yes	No	No
ADE5,7	T	247	1		Yes	No	No
ADE5,7	T	406	1		Yes	No	No
ADE5,7	S	455	1		Yes	No	No
ADE5,7	S	458	1		Yes	No	No
ADE6	T	333	1		Yes	No	No
ADH1	S	2	1		Yes	No	No
ADH1	S	15	1		Yes	No	No
ADH1	Y	21	1		Yes	No	No
ADH1	S	213	1		Yes	No	No
ADH1	T	223	1		Yes	No	No
ADH1	S	279	1		Yes	No	No
ADH1	S	290	1		Yes	No	No
ADH1	S	294	1		Yes	No	No
ADH1	T	302	1		Yes	No	No
ADH1	S	316	1		Yes	No	No
ADH1	S	324	1		Yes	No	No
ADH1	T	325	1		Yes	No	No
ADH2	S	288	1		Yes	No	No
ADH2	S	290	1		Yes	No	No
ADH2	S	294	1		Yes	No	No
ADH2	Y	295	1		Yes	No	No
ADH2	T	302	1		Yes	No	No
ADH2	S	316	1		Yes	No	No
ADH3	S	310	1		Yes	No	No
ADH5	T	305	1		Yes	No	No
ADH6	S	122	1		Yes	No	No
ADH6	S	131	1		Yes	No	No
ADH6	S	210	1		Yes	No	No
ADH6	T	350	1		Yes	No	No
ADH6	S	359	1		Yes	No	No
ADH7	S	316	1		Yes	No	No
ADK1	S	140	1		Yes	No	No
ADP1	S	659	1		Yes	No	No
ADP1	T	677	1		Yes	No	No
ADP1	T	678	1		Yes	No	No
ADP1	S	702	1		Yes	No	No
ADR1	S	54	1		Yes	No	No
ADR1	S	98	4		No	No	No
ADR1	S	180	1		Yes	No	No
ADR1	S	182	1		Yes	No	No
ADR1	S	183	1		Yes	No	No
ADR1	T	188	1		Yes	No	No
ADR1	Y	191	1		Yes	No	No
ADR1	T	193	1		Yes	No	No
ADR1	S	212	1		Yes	No	No
ADR1	S	230	3		Yes	Yes	No
ADR1	S	232	1		Yes	No	No
ADR1	S	235	1		Yes	No	No
ADR1	Y	239	1		Yes	No	No
ADR1	S	258	1		Yes	No	No
ADR1	S	259	1		Yes	No	No
ADR1	S	299	1		Yes	No	No
ADR1	S	301	1		Yes	No	No
ADR1	S	304	1		Yes	No	No
ADR1	S	310	1		Yes	No	No
ADR1	S	315	1		Yes	No	No
ADR1	S	322	1		Yes	No	No
ADR1	S	323	1		Yes	No	No
ADR1	S	325	1		Yes	No	No
ADR1	T	327	1		Yes	No	No
ADR1	S	351	1		Yes	No	No
ADR1	S	367	1		Yes	No	No
ADR1	T	370	1		Yes	No	No
ADR1	S	371	1		Yes	No	No
ADR1	S	400	1		Yes	No	No
ADR1	S	401	1		Yes	No	No
ADR1	T	403	1		Yes	No	No
ADR1	S	475	1		Yes	No	No
ADR1	S	620	1		Yes	No	No
ADR1	S	635	1		Yes	No	No
ADR1	S	1062	1		Yes	No	No
ADR1	S	1245	1		No	No	No
ADR1	S	1250	1		No	No	No
ADY2	T	47	1		Yes	No	No
AEP2	S	392	1		Yes	No	No
AFG1	Y	377	1		Yes	No	No
AFI1	S	9	1		Yes	No	No
AFR1	S	22	1		Yes	No	No
AFR1	S	24	1		Yes	No	No
AFR1	S	472	1		Yes	No	No
AFR1	S	526	1		Yes	No	No
AFT1	T	193	1		Yes	No	No
AFT1	S	210	1		No	No	No
AFT1	S	224	1		No	No	No
AFT1	T	369	1		Yes	No	No
AGC1	T	606	1		Yes	No	No
AGC1	T	616	1		Yes	No	No
AGC1	S	868	1		Yes	No	No
AGE1	S	100	1		Yes	No	No
AGE1	T	267	1		Yes	No	No
AGE1	T	273	1		Yes	No	No
AGE2	S	159	1		Yes	No	No
AGE2	S	172	1		Yes	No	No
AGE2	S	178	1		Yes	No	No
AGE2	S	180	1		Yes	No	No
AGE2	T	182	1		Yes	No	No
AGE2	S	183	1		Yes	No	No
AGE2	T	196	1		Yes	No	No
AGE2	S	200	1		Yes	No	No
AGP1	S	87	1		Yes	No	No
AGP1	S	101	1		Yes	No	No
AGP1	S	102	1		Yes	No	No
AGP1	T	109	1		Yes	No	No
AGP3	S	513	1		Yes	No	No
AGP3	S	529	1		Yes	No	No
AGP3	S	540	1		Yes	No	No
AHA1	S	35	1		Yes	No	No
AHA1	S	49	1		Yes	No	No
AHA1	S	172	1		Yes	No	No
AHA1	S	173	1		Yes	No	No
AHC1	T	34	1		Yes	No	No
AHC1	S	37	1		Yes	No	No
AHC1	S	196	1		Yes	No	No
AHC1	S	282	1		Yes	No	No
AHC1	S	505	1		Yes	No	No
AHC1	T	510	1		Yes	No	No
AHP1	S	2	1		Yes	No	No
AHP1	S	22	1		Yes	No	No
AHP1	S	28	1		Yes	No	No
AHP1	S	44	1		Yes	No	No
AHP1	S	59	1		Yes	No	No
AHP1	S	116	1		Yes	No	No
AHP1	S	171	1		Yes	No	No
AIF1	S	364	1		Yes	No	No
AIM10	S	319	1		Yes	No	No
AIM21	T	18	2		Yes	No	No
AIM21	S	19	1		No	No	No
AIM21	S	25	1		Yes	No	No
AIM21	S	36	1		Yes	No	No
AIM21	T	40	1		Yes	No	No
AIM21	T	44	1		Yes	No	No
AIM21	T	58	1		Yes	No	No
AIM21	T	60	1		Yes	No	No
AIM21	S	61	1		Yes	No	No
AIM21	S	83	2		Yes	No	No
AIM21	T	84	2		Yes	No	No
AIM21	T	85	2		Yes	No	No
AIM21	S	104	1		Yes	No	No
AIM21	S	119	1		Yes	No	No
AIM21	T	121	1		Yes	No	No
AIM21	S	140	1		Yes	No	No
AIM21	T	144	1		Yes	No	No
AIM21	S	164	1		Yes	No	No
AIM21	S	167	1		Yes	No	No
AIM21	S	175	1		Yes	No	No
AIM21	T	180	1		Yes	No	No
AIM21	S	183	1		Yes	No	No
AIM21	S	185	1		Yes	No	No
AIM21	S	256	1		Yes	No	No
AIM21	S	257	1		Yes	No	No
AIM21	T	277	1		Yes	No	No
AIM21	S	281	1		Yes	No	No
AIM21	S	282	1		Yes	No	No
AIM21	S	284	1		Yes	No	No
AIM21	S	324	1		Yes	No	No
AIM21	S	476	1		Yes	No	No
AIM21	S	477	1		Yes	No	No
AIM21	T	551	1		Yes	No	No
AIM21	T	552	1		Yes	No	No
AIM21	S	567	1		Yes	No	No
AIM21	S	576	1		Yes	No	No
AIM21	S	620	1		Yes	No	No
AIM21	S	623	1		Yes	No	No
AIM21	S	625	1		Yes	No	No
AIM21	S	627	1		Yes	No	No
AIM21	S	659	1		Yes	No	No
AIM21	S	667	1		Yes	No	No
AIM21	S	675	1		Yes	No	No
AIM21	S	678	1		Yes	No	No
AIM3	S	57	1		Yes	No	No
AIM3	S	58	1		Yes	No	No
AIM3	S	64	1		Yes	No	No
AIM3	S	157	1		Yes	No	No
AIM3	T	471	1		Yes	No	No
AIM3	S	476	1		Yes	No	No
AIM3	S	667	1		Yes	No	No
AIM3	S	669	1		Yes	No	No
AIM3	T	729	1		Yes	No	No
AIM3	T	801	1		Yes	No	No
AIM3	T	805	1		Yes	No	No
AIM3	S	826	1		Yes	No	No
AIM3	S	842	1		Yes	No	No
AIM3	S	843	1		Yes	No	No
AIM3	S	847	1		Yes	No	No
AIM3	T	861	1		Yes	No	No
AIM3	Y	914	1		Yes	No	No
AIM3	S	915	1		Yes	No	No
AIM3	S	919	1		Yes	No	No
AIM36	T	128	1		Yes	No	No
AIM36	T	185	1		Yes	No	No
AIM41	S	160	1		Yes	No	No
AIM44	S	25	1		Yes	No	No
AIM44	S	28	1		Yes	No	No
AIM44	S	365	1		Yes	No	No
AIM44	S	366	1		Yes	No	No
AIM44	S	368	1		Yes	No	No
AIM44	S	717	1		Yes	No	No
AIM44	S	720	1		Yes	No	No
AIM44	T	751	1		Yes	No	No
AIM46	S	187	1		Yes	No	No
AIM46	T	190	1		Yes	No	No
AIM6	S	308	1		Yes	No	No
AIM7	S	137	1		Yes	No	No
AIM9	S	410	1		Yes	No	No
AIP1	S	354	1		Yes	No	No
AIR1	T	20	1		Yes	No	No
AIR1	T	21	1		Yes	No	No
AIR1	S	37	1		Yes	No	No
AIR1	S	272	1		Yes	No	No
AIR1	T	273	1		Yes	No	No
AIR2	T	5	1		Yes	No	No
AIR2	T	15	1		Yes	No	No
AIR2	T	16	1		Yes	No	No
AIR2	S	31	1		Yes	No	No
AIR2	S	49	1		Yes	No	No
AKL1	S	10	1		Yes	No	No
AKL1	S	12	1		Yes	No	No
AKL1	S	407	1		Yes	No	No
AKL1	S	420	1		Yes	No	No
AKL1	S	458	1		Yes	No	No
AKL1	T	471	1		Yes	No	No
AKL1	S	479	1		Yes	No	No
AKL1	S	495	1		Yes	No	No
AKL1	S	496	1		Yes	No	No
AKL1	S	501	1		Yes	No	No
AKL1	S	504	1		Yes	No	No
AKL1	T	509	1		Yes	No	No
AKL1	S	518	1		Yes	No	No
AKL1	S	521	1		Yes	No	No
AKL1	S	531	1		Yes	No	No
AKL1	S	533	1		Yes	No	No
AKL1	T	538	1		Yes	No	No
AKL1	S	541	1		Yes	No	No
AKL1	S	574	1		Yes	No	No
AKL1	T	575	1		Yes	No	No
AKL1	T	605	1		Yes	No	No
AKL1	T	763	1		Yes	No	No
AKL1	S	801	1		Yes	No	No
AKL1	T	815	1		Yes	No	No
AKL1	S	846	1		Yes	No	No
AKL1	S	867	1		Yes	No	No
AKL1	S	879	1		Yes	No	No
AKL1	S	884	1		Yes	No	No
AKL1	S	953	1		Yes	No	No
AKL1	S	960	1		Yes	No	No
AKL1	S	971	1		Yes	No	No
AKL1	S	972	1		Yes	No	No
AKL1	S	985	1		Yes	No	No
AKL1	S	997	1		Yes	No	No
AKL1	S	1011	1		Yes	No	No
AKL1	S	1048	1		Yes	No	No
AKL1	S	1050	1		Yes	No	No
AKL1	S	1051	1		Yes	No	No
AKL1	T	1053	1		Yes	No	No
AKL1	S	1072	1		Yes	No	No
AKL1	S	1099	1		Yes	No	No
AKR1	S	51	1		Yes	No	No
AKR1	S	57	1		Yes	No	No
AKR2	Y	386	1		Yes	No	No
AKR2	S	387	1		Yes	No	No
AKR2	Y	391	1		Yes	No	No
AKR2	T	392	1		Yes	No	No
ALA1	S	479	1		Yes	No	No
ALA1	S	879	1		Yes	No	No
ALA1	S	950	1		Yes	No	No
ALB1	S	66	1		Yes	No	No
ALB1	T	70	1		Yes	No	No
ALB1	S	80	1		Yes	No	No
ALD3	T	234	1		Yes	No	No
ALD4	S	96	1		Yes	No	No
ALD4	T	216	1		Yes	No	No
ALD4	S	500	1		Yes	No	No
ALD5	T	167	1		Yes	No	No
ALD6	S	250	1		Yes	No	No
ALD6	T	251	1		Yes	No	No
ALD6	S	256	1		Yes	No	No
ALD6	S	262	1		Yes	No	No
ALD6	S	264	1		Yes	No	No
ALD6	S	277	1		Yes	No	No
ALD6	T	290	1		Yes	No	No
ALD6	T	350	1		Yes	No	No
ALD6	T	487	1		Yes	No	No
ALE1	S	164	1		Yes	No	No
ALE1	S	510	1		Yes	No	No
ALE1	S	512	1		Yes	No	No
ALE1	S	513	1		Yes	No	No
ALE1	S	605	1		Yes	No	No
ALE1	S	607	1		Yes	No	No
ALE1	Y	609	1		Yes	No	No
ALE1	S	610	1		Yes	No	No
ALE1	S	615	1		Yes	No	No
ALG14	T	126	1		Yes	No	No
ALG14	S	130	1		Yes	No	No
ALG2	T	302	1		Yes	No	No
ALK1	S	76	1		Yes	No	No
ALK1	S	79	1		Yes	No	No
ALK1	S	171	1		Yes	No	No
ALK1	T	172	1		Yes	No	No
ALK1	S	258	1		Yes	No	No
ALK1	S	303	1		Yes	No	No
ALK1	S	318	1		Yes	No	No
ALK1	S	351	1		Yes	No	No
ALK1	S	353	1		Yes	No	No
ALK1	S	354	1		Yes	No	No
ALK1	S	365	1		Yes	No	No
ALK1	S	368	1		Yes	No	No
ALK1	S	374	1		Yes	No	No
ALK1	S	377	1		Yes	No	No
ALK1	Y	437	1		Yes	No	No
ALK1	T	439	1		Yes	No	No
ALK1	S	440	1		Yes	No	No
ALK1	S	443	1		Yes	No	No
ALK2	S	24	1		Yes	No	No
ALK2	S	70	1		Yes	No	No
ALK2	S	292	1		Yes	No	No
ALK2	T	331	1		Yes	No	No
ALO1	S	522	1		Yes	No	No
ALO1	S	525	1		Yes	No	No
ALR1	S	17	1		Yes	No	No
ALR1	S	19	1		Yes	No	No
ALR1	S	26	1		Yes	No	No
ALR1	Y	77	1		Yes	No	No
ALR1	S	79	1		Yes	No	No
ALR1	S	85	1		Yes	No	No
ALR1	S	88	1		Yes	No	No
ALR1	S	139	1		Yes	No	No
ALR1	T	143	1		Yes	No	No
ALR1	S	170	1		Yes	No	No
ALR1	S	172	1		Yes	No	No
ALR1	S	176	1		Yes	No	No
ALR1	S	184	1		Yes	No	No
ALR1	S	185	1		Yes	No	No
ALR1	S	188	1		Yes	No	No
ALR1	T	212	1		Yes	No	No
ALR1	S	214	1		Yes	No	No
ALR1	T	215	1		Yes	No	No
ALR1	T	216	1		Yes	No	No
ALR1	S	217	1		Yes	No	No
ALR1	S	220	1		Yes	No	No
ALR1	S	221	1		Yes	No	No
ALR1	S	231	1		Yes	No	No
ALR1	S	233	1		Yes	No	No
ALR1	S	236	1		Yes	No	No
ALR1	T	242	1		Yes	No	No
ALR1	S	255	1		Yes	No	No
ALR1	S	311	1		Yes	No	No
ALR1	T	351	1		Yes	No	No
ALR1	S	355	1		Yes	No	No
ALR1	S	357	1		Yes	No	No
ALR1	S	847	1		Yes	No	No
ALR1	S	850	1		Yes	No	No
ALR2	S	816	1		Yes	No	No
ALR2	S	819	1		Yes	No	No
ALR2	S	820	1		Yes	No	No
ALT1	S	77	1		Yes	No	No
ALY1	S	182	1		Yes	No	No
ALY1	S	184	1		Yes	No	No
ALY1	S	185	1		Yes	No	No
ALY1	S	189	1		Yes	No	No
ALY1	S	220	1		Yes	No	No
ALY1	S	569	1		Yes	No	No
ALY1	S	573	1		Yes	No	No
ALY1	S	657	1		Yes	No	No
ALY1	S	786	1		Yes	No	No
ALY1	S	813	2		Yes	No	No
ALY1	S	814	2		Yes	No	No
ALY2	S	9	1		Yes	No	No
ALY2	T	153	1		Yes	No	No
ALY2	S	155	1		Yes	No	No
ALY2	S	162	1		Yes	No	No
ALY2	S	166	1		Yes	No	No
ALY2	S	168	1		Yes	No	No
ALY2	S	172	1		Yes	No	No
ALY2	S	176	1		Yes	No	No
ALY2	S	185	1		Yes	No	No
ALY2	S	201	1		Yes	No	No
ALY2	S	213	1		Yes	No	No
ALY2	S	582	1		Yes	No	No
ALY2	S	586	1		Yes	No	No
ALY2	T	723	1		Yes	No	No
ALY2	S	726	1		Yes	No	No
ALY2	S	793	1		Yes	No	No
ALY2	S	826	1		Yes	No	No
ALY2	S	838	1		Yes	No	No
ALY2	S	882	1		Yes	No	No
ALY2	S	883	1		Yes	No	No
ALY2	T	884	1		Yes	No	No
ALY2	S	890	1		Yes	No	No
ALY2	S	891	1		Yes	No	No
ALY2	S	900	1		Yes	No	No
ALY2	S	1022	1		Yes	No	No
ALY2	S	1023	1		Yes	No	No
ALY2	S	1036	1		Yes	No	No
AMD1	S	19	1		Yes	No	No
AMD1	S	26	1		Yes	No	No
AMD1	T	50	1		Yes	No	No
AMD1	S	58	1		Yes	No	No
AMD1	S	61	1		Yes	No	No
AMD1	S	105	1		Yes	No	No
AMD1	S	109	1		Yes	No	No
AMD1	T	136	1		Yes	No	No
AMD1	S	138	1		Yes	No	No
AMD1	S	140	1		Yes	No	No
AME1	S	41	1		Yes	No	No
AME1	S	45	1		Yes	No	No
AME1	S	52	1		Yes	No	No
AME1	S	53	1		Yes	No	No
AME1	S	59	1		Yes	No	No
AME1	S	96	1		Yes	No	No
AME1	S	101	1		Yes	No	No
AML1	T	43	1		Yes	No	No
AMS1	S	71	1		Yes	No	No
ANR2	S	3	1		Yes	No	No
ANR2	S	372	1		Yes	No	No
AOS1	S	9	1		Yes	No	No
APA1	S	9	1		Yes	No	No
APA1	T	60	1		Yes	No	No
APA1	T	185	1		Yes	No	No
APA1	S	346	1		Yes	No	No
APC1	S	310	1		Yes	No	No
APC1	S	870	1		Yes	No	No
APC1	S	1443	1		Yes	No	No
APC1	S	1451	1		Yes	No	No
APC1	S	1462	1		Yes	No	No
APC2	Y	76	1		Yes	No	No
APE2	T	606	1		Yes	No	No
APE2	S	898	1		Yes	No	No
APJ1	Y	513	1		Yes	No	No
APJ1	S	514	1		Yes	No	No
APJ1	S	515	1		Yes	No	No
APL1	S	649	1		Yes	No	No
APL1	T	652	1		Yes	No	No
APL1	S	683	1		Yes	No	No
APL1	S	687	1		Yes	No	No
APL2	Y	286	1		Yes	No	No
APL2	S	290	1		Yes	No	No
APL3	S	555	1		Yes	No	No
APL3	S	592	1		Yes	No	No
APL3	S	698	1		Yes	No	No
APL3	S	700	1		Yes	No	No
APL3	T	701	1		Yes	No	No
APL3	S	723	1		Yes	No	No
APL3	T	727	1		Yes	No	No
APL3	S	733	1		Yes	No	No
APL3	S	736	1		Yes	No	No
APL3	S	737	1		Yes	No	No
APL3	S	738	1		Yes	No	No
APL3	S	775	1		Yes	No	No
APL4	Y	356	1		Yes	No	No
APL4	S	358	1		Yes	No	No
APL4	S	709	1		Yes	No	No
APL4	S	716	1		Yes	No	No
APL5	S	684	1		Yes	No	No
APL5	S	687	1		Yes	No	No
APL5	S	700	1		Yes	No	No
APL5	S	703	1		Yes	No	No
APL5	S	727	1		Yes	No	No
APL5	S	754	1		Yes	No	No
APL5	S	755	1		Yes	No	No
APL5	T	767	1		Yes	No	No
APL5	S	770	1		Yes	No	No
APL5	S	773	1		Yes	No	No
APL5	S	775	1		Yes	No	No
APL5	S	777	1		Yes	No	No
APL5	S	798	1		Yes	No	No
APL5	S	888	1		Yes	No	No
APL5	T	890	1		Yes	No	No
APL5	S	918	1		Yes	No	No
APL6	S	10	1		Yes	No	No
APL6	S	693	1		Yes	No	No
APL6	S	695	1		Yes	No	No
APL6	S	696	1		Yes	No	No
APL6	S	698	1		Yes	No	No
APL6	T	717	1		Yes	No	No
APL6	S	724	1		Yes	No	No
APL6	S	726	1		Yes	No	No
APM3	S	189	1		Yes	No	No
APM3	T	459	1		Yes	No	No
APM4	S	157	1		Yes	No	No
APM4	S	158	1		Yes	No	No
APM4	S	159	1		Yes	No	No
APM4	S	160	1		Yes	No	No
APM4	S	161	1		Yes	No	No
APM4	T	163	1		Yes	No	No
APM4	S	164	1		Yes	No	No
APM4	S	179	1		Yes	No	No
APM4	S	180	1		Yes	No	No
APM4	S	181	1		Yes	No	No
APM4	S	188	1		Yes	No	No
APM4	S	277	1		Yes	No	No
APN1	T	4	1		Yes	No	No
APN1	T	346	1		Yes	No	No
APN1	S	356	1		Yes	No	No
APT1	S	68	1		Yes	No	No
ARA1	S	2	1		Yes	No	No
ARA1	T	151	1		Yes	No	No
ARA1	S	294	1		Yes	No	No
ARA2	Y	263	1		Yes	No	No
ARB1	S	43	1		Yes	No	No
ARB1	S	196	1		Yes	No	No
ARB1	T	442	1		Yes	No	No
ARC35	S	143	1		Yes	No	No
ARC35	T	155	1		Yes	No	No
ARC35	S	324	1		Yes	No	No
ARE1	S	21	1		Yes	No	No
ARE1	S	45	1		Yes	No	No
ARE2	S	29	1		Yes	No	No
ARE2	S	175	1		Yes	No	No
ARE2	S	176	1		Yes	No	No
ARF2	S	135	1		Yes	No	No
ARF2	S	147	1		Yes	No	No
ARG2	S	25	1		Yes	No	No
ARG2	T	29	1		Yes	No	No
ARG4	S	27	1		Yes	No	No
ARG4	T	443	1		Yes	No	No
ARG5,6	S	358	1		Yes	No	No
ARG5,6	S	359	1		Yes	No	No
ARG82	S	95	1		Yes	No	No
ARG82	S	97	1		Yes	No	No
ARG82	T	98	1		Yes	No	No
ARG82	S	177	1		Yes	No	No
ARG82	T	314	1		Yes	No	No
ARG82	T	315	1		Yes	No	No
ARK1	S	478	1		Yes	No	No
ARK1	S	497	2		Yes	No	No
ARK1	S	502	2		Yes	No	No
ARK1	T	531	1		Yes	No	No
ARK1	S	535	1		Yes	No	No
ARK1	S	569	1		Yes	No	No
ARO1	T	148	1		Yes	No	No
ARO1	Y	959	1		Yes	No	No
ARO1	Y	964	1		Yes	No	No
ARO1	S	967	1		Yes	No	No
ARO1	T	1459	1		Yes	No	No
ARO2	T	77	1		Yes	No	No
ARO2	T	322	1		Yes	No	No
ARO2	T	324	1		Yes	No	No
ARO3	T	26	1		Yes	No	No
ARO4	S	2	1		Yes	No	No
ARO4	S	4	1		Yes	No	No
ARO4	S	47	1		Yes	No	No
ARO8	Y	11	1		Yes	No	No
ARO8	S	100	1		Yes	No	No
ARO8	S	271	1		Yes	No	No
ARO8	S	477	1		Yes	No	No
ARO80	S	96	1		Yes	No	No
ARO80	T	157	1		Yes	No	No
ARO80	T	158	1		Yes	No	No
ARO80	S	687	1		Yes	No	No
ARO80	Y	694	1		Yes	No	No
ARO80	S	706	1		Yes	No	No
ARO80	S	805	1		Yes	No	No
ARO9	S	5	1		Yes	No	No
ARO9	S	90	1		Yes	No	No
ARO9	S	92	1		Yes	No	No
ARP2	Y	66	1		Yes	No	No
ARP3	S	2	1		Yes	No	No
ARP3	S	388	1		Yes	No	No
ARP4	T	338	1		Yes	No	No
ARP4	T	340	1		Yes	No	No
ARP4	S	349	1		Yes	No	No
ARP4	S	351	2		Yes	No	No
ARP4	S	353	2		Yes	No	No
ARP5	S	2	1		Yes	No	No
ARP5	S	7	1		Yes	No	No
ARP5	T	9	1		Yes	No	No
ARP5	T	24	1		Yes	No	No
ARP5	S	383	1		Yes	No	No
ARP5	S	502	1		Yes	No	No
ARP7	S	470	1		Yes	No	No
ARP8	S	65	1		Yes	No	No
ARP8	S	70	1		Yes	No	No
ARP8	T	130	1		Yes	No	No
ARP8	S	230	1		Yes	No	No
ARP8	S	233	1		Yes	No	No
ARP8	T	235	1		Yes	No	No
ARP8	S	320	1		Yes	No	No
ART5	S	90	1		Yes	No	No
ART5	S	156	1		Yes	No	No
ART5	S	158	1		Yes	No	No
ASC1	S	60	1		Yes	No	No
ASC1	T	96	1		Yes	No	No
ASC1	T	99	1		Yes	No	No
ASC1	S	108	1		Yes	No	No
ASC1	S	120	1		Yes	No	No
ASC1	S	166	1		Yes	No	No
ASC1	T	168	1		Yes	No	No
ASE1	S	17	1		Yes	No	No
ASE1	T	55	3		No	No	No
ASE1	S	64	3		No	No	No
ASE1	S	198	3		No	No	No
ASE1	S	337	1		No	No	No
ASE1	T	524	1		No	No	No
ASE1	T	675	3		No	No	No
ASE1	T	680	1		No	No	No
ASE1	S	707	3		No	No	No
ASE1	T	733	1		No	No	No
ASE1	S	803	3		No	No	No
ASE1	S	809	1		No	No	No
ASE1	S	819	3		No	No	No
ASF1	S	264	1		Yes	No	No
ASF1	T	265	1		Yes	No	No
ASF1	S	269	1		Yes	No	No
ASF1	T	270	1		Yes	No	No
ASF2	Y	89	1		Yes	No	No
ASF2	Y	95	1		Yes	No	No
ASF2	Y	162	1		Yes	No	No
ASF2	Y	165	1		Yes	No	No
ASG1	S	166	1		Yes	No	No
ASG1	S	185	1		Yes	No	No
ASG1	S	186	1		Yes	No	No
ASG1	T	200	1		Yes	No	No
ASG1	S	223	1		Yes	No	No
ASG1	T	226	1		Yes	No	No
ASG1	S	813	1		Yes	No	No
ASG1	S	816	1		Yes	No	No
ASG1	S	911	1		Yes	No	No
ASG1	S	963	1		Yes	No	No
ASG7	S	121	1		Yes	No	No
ASG7	S	125	1		Yes	No	No
ASG7	S	138	1		Yes	No	No
ASG7	T	153	1		Yes	No	No
ASH1	S	56	1		Yes	No	No
ASH1	S	253	1		Yes	No	No
ASH1	T	286	1		Yes	No	No
ASH1	T	290	2		Yes	No	No
ASH1	S	294	1		Yes	No	No
ASH1	S	438	1		Yes	No	No
ASH1	S	440	1		Yes	No	No
ASH1	S	441	1		Yes	No	No
ASH1	S	442	1		Yes	No	No
ASH1	Y	449	1		Yes	No	No
ASH1	T	450	1		Yes	No	No
ASH1	S	452	1		Yes	No	No
ASH1	S	455	1		Yes	No	No
ASH1	Y	458	1		Yes	No	No
ASH1	S	465	1		Yes	No	No
ASH1	S	469	1		Yes	No	No
ASK1	S	26	1		Yes	No	No
ASK1	S	107	1		Yes	No	No
ASK1	S	118	1		Yes	No	No
ASK1	S	134	1		Yes	No	No
ASK1	T	140	1		Yes	No	No
ASK1	S	155	1		Yes	No	No
ASK1	S	156	1		Yes	No	No
ASK1	T	160	1		Yes	No	No
ASK1	T	174	1		Yes	No	No
ASK1	S	188	1		Yes	No	No
ASK1	S	200	1		Yes	No	No
ASK1	S	216	1		No	No	No
ASK1	S	249	1		Yes	No	No
ASK1	S	250	4		Yes	No	No
ASK1	S	275	1		Yes	No	No
ASK1	T	276	1		Yes	No	No
ASK10	S	53	1		Yes	No	No
ASK10	S	344	1		Yes	No	No
ASK10	S	625	2		Yes	No	No
ASK10	S	627	1		Yes	No	No
ASK10	S	628	1		Yes	No	No
ASK10	T	629	1		Yes	No	No
ASK10	Y	630	1		Yes	No	No
ASK10	S	793	1		Yes	No	No
ASK10	S	804	1		Yes	No	No
ASK10	T	808	1		Yes	No	No
ASK10	S	944	1		Yes	No	No
ASK10	S	947	1		Yes	No	No
ASK10	S	948	1		Yes	No	No
ASK10	S	969	1		Yes	No	No
ASK10	T	971	1		Yes	No	No
ASK10	S	972	1		Yes	No	No
ASK10	S	973	1		Yes	No	No
ASK10	S	974	1		Yes	No	No
ASK10	S	975	1		Yes	No	No
ASK10	S	983	1		Yes	No	No
ASK10	T	984	1		Yes	No	No
ASK10	S	985	1		Yes	No	No
ASK10	S	989	1		Yes	No	No
ASK10	T	1017	1		Yes	No	No
ASK10	S	1021	2		Yes	No	No
ASK10	T	1023	1		No	No	No
ASK10	S	1027	1		Yes	No	No
ASK10	S	1045	1		Yes	No	No
ASK10	S	1070	1		Yes	No	No
ASK10	S	1095	1		Yes	No	No
ASK10	S	1097	1		Yes	No	No
ASK10	S	1098	1		Yes	No	No
ASM4	S	129	1		Yes	No	No
ASM4	S	457	1		Yes	No	No
ASM4	S	458	1		Yes	No	No
ASM4	S	464	1		Yes	No	No
ASN1	S	204	1		Yes	No	No
ASN1	T	205	1		Yes	No	No
ASN1	S	265	1		Yes	No	No
ASN1	T	281	1		Yes	No	No
ASN1	T	285	1		Yes	No	No
ASN1	S	286	1		Yes	No	No
ASN1	S	289	1		Yes	No	No
ASN1	S	509	1		Yes	No	No
ASN2	S	24	1		Yes	No	No
ASN2	S	204	1		Yes	No	No
ASN2	T	205	1		Yes	No	No
ASP1	T	61	1		Yes	No	No
ASP1	S	223	1		Yes	No	No
ASP1	S	350	1		Yes	No	No
ATG1	S	20	1		Yes	No	No
ATG1	S	34	1		Yes	No	No
ATG1	T	129	1		Yes	No	No
ATG1	S	181	1		Yes	No	No
ATG1	T	226	5		Yes	Yes	No
ATG1	S	230	4		Yes	No	No
ATG1	S	304	1		Yes	No	No
ATG1	S	330	1		Yes	No	No
ATG1	S	345	1		Yes	No	No
ATG1	S	351	1		Yes	No	No
ATG1	S	356	1		Yes	No	No
ATG1	S	365	1		Yes	No	No
ATG1	S	375	1		Yes	No	No
ATG1	S	384	1		Yes	No	No
ATG1	S	390	2		Yes	No	No
ATG1	S	418	1		Yes	No	No
ATG1	S	424	1		Yes	No	No
ATG1	S	436	1		Yes	No	No
ATG1	S	441	1		Yes	No	No
ATG1	S	474	1		Yes	No	No
ATG1	S	504	1		Yes	No	No
ATG1	S	508	1		Yes	No	No
ATG1	S	515	1		Yes	No	No
ATG1	S	517	1		Yes	No	No
ATG1	S	518	1		Yes	No	No
ATG1	S	533	1		Yes	No	No
ATG1	S	552	1		Yes	No	No
ATG1	T	590	1		Yes	No	No
ATG1	S	594	1		Yes	No	No
ATG1	S	598	1		Yes	No	No
ATG1	S	621	2		Yes	No	No
ATG1	S	635	2		Yes	No	No
ATG1	S	638	1		Yes	No	No
ATG1	S	647	1		Yes	No	No
ATG1	S	666	1		Yes	No	No
ATG1	T	667	1		Yes	No	No
ATG1	S	677	1		Yes	No	No
ATG1	T	679	1		Yes	No	No
ATG1	S	680	1		Yes	No	No
ATG1	S	683	1		Yes	No	No
ATG1	S	726	1		Yes	No	No
ATG1	S	769	1		Yes	No	No
ATG1	S	776	1		Yes	No	No
ATG1	S	782	1		Yes	No	No
ATG1	S	783	2		Yes	No	No
ATG1	S	865	1		Yes	No	No
ATG11	S	370	1		Yes	No	No
ATG11	S	613	1		Yes	No	No
ATG13	S	280	1		Yes	No	No
ATG13	S	282	1		Yes	No	No
ATG13	S	344	3		No	Yes	No
ATG13	S	346	4		Yes	Yes	No
ATG13	S	348	1		Yes	No	No
ATG13	S	355	1		Yes	No	No
ATG13	S	360	1		Yes	No	No
ATG13	S	379	1		Yes	No	No
ATG13	S	382	1		Yes	No	No
ATG13	S	419	1		Yes	No	No
ATG13	S	428	1		Yes	No	No
ATG13	S	429	1		Yes	No	No
ATG13	S	437	3		Yes	No	No
ATG13	S	438	3		Yes	No	No
ATG13	S	461	1		Yes	No	No
ATG13	S	484	1		Yes	No	No
ATG13	S	496	2		No	No	No
ATG13	S	531	1		Yes	No	No
ATG13	S	533	1		Yes	No	No
ATG13	S	535	3		Yes	No	No
ATG13	S	539	1		Yes	No	No
ATG13	S	541	3		Yes	No	No
ATG13	S	543	1		Yes	No	No
ATG13	Y	546	1		Yes	No	No
ATG13	S	548	1		Yes	No	No
ATG13	S	554	1		Yes	No	No
ATG13	S	571	1		Yes	No	No
ATG13	T	573	1		Yes	No	No
ATG13	S	577	1		Yes	No	No
ATG13	S	581	3		No	Yes	No
ATG13	S	644	1		Yes	No	No
ATG13	S	646	3		Yes	No	No
ATG13	S	649	3		Yes	No	No
ATG13	S	656	1		Yes	No	No
ATG17	T	16	1		Yes	No	No
ATG17	S	405	1		Yes	No	No
ATG17	S	406	1		Yes	No	No
ATG18	S	354	1		Yes	No	No
ATG18	T	393	1		Yes	No	No
ATG19	S	136	1		Yes	No	No
ATG19	S	141	1		Yes	No	No
ATG19	S	243	1		Yes	No	No
ATG19	S	246	1		Yes	No	No
ATG19	T	250	1		Yes	No	No
ATG19	T	411	1		Yes	No	No
ATG2	S	236	1		Yes	No	No
ATG2	S	1113	1		Yes	No	No
ATG20	S	45	1		Yes	No	No
ATG20	S	49	1		Yes	No	No
ATG20	S	361	1		Yes	No	No
ATG20	S	363	1		Yes	No	No
ATG20	T	365	1		Yes	No	No
ATG21	S	63	1		Yes	No	No
ATG21	S	191	1		Yes	No	No
ATG21	T	213	1		Yes	No	No
ATG21	S	223	1		Yes	No	No
ATG21	T	233	1		Yes	No	No
ATG21	S	237	1		Yes	No	No
ATG22	S	278	1		Yes	No	No
ATG23	S	422	1		Yes	No	No
ATG26	S	76	1		Yes	No	No
ATG26	S	474	1		Yes	No	No
ATG26	S	476	1		Yes	No	No
ATG29	S	106	1		Yes	No	No
ATG29	S	187	1		Yes	No	No
ATG29	S	188	1		Yes	No	No
ATG33	S	127	1		Yes	No	No
ATG33	S	129	1		Yes	No	No
ATG33	T	143	1		Yes	No	No
ATG34	T	244	1		Yes	No	No
ATG34	T	353	1		Yes	No	No
ATG34	S	360	1		Yes	No	No
ATG34	T	363	1		Yes	No	No
ATG4	S	17	1		Yes	No	No
ATG4	Y	28	1		Yes	No	No
ATG4	Y	43	1		Yes	No	No
ATG4	S	488	1		Yes	No	No
ATG9	S	143	1		Yes	No	No
ATG9	S	144	1		Yes	No	No
ATG9	S	250	1		Yes	No	No
ATG9	S	787	1		Yes	No	No
ATH1	Y	1192	1		Yes	No	No
ATH1	Y	1195	1		Yes	No	No
ATM1	S	63	1		Yes	No	No
ATO2	S	2	1		Yes	No	No
ATO2	S	7	1		Yes	No	No
ATO2	S	21	1		Yes	No	No
ATO2	S	22	1		Yes	No	No
ATO2	S	28	1		Yes	No	No
ATO2	S	40	1		Yes	No	No
ATO3	T	2	1		Yes	No	No
ATO3	S	3	1		Yes	No	No
ATO3	S	4	1		Yes	No	No
ATO3	S	6	1		Yes	No	No
ATO3	S	7	1		Yes	No	No
ATP1	T	43	1		Yes	No	No
ATP1	S	57	1		Yes	No	No
ATP1	S	178	1		Yes	No	No
ATP1	S	413	1		Yes	No	No
ATP1	S	511	1		Yes	No	No
ATP11	Y	43	1		Yes	No	No
ATP11	S	107	1		Yes	No	No
ATP11	S	109	1		Yes	No	No
ATP15	T	52	1		Yes	No	No
ATP16	S	21	1		Yes	No	No
ATP2	T	112	1		Yes	No	No
ATP2	T	237	1		Yes	No	No
ATP2	S	373	1		Yes	No	No
ATP20	S	3	1		Yes	No	No
ATP20	S	62	1		Yes	No	No
ATP4	S	124	1		Yes	No	No
ATP4	S	144	1		Yes	No	No
ATP5	S	48	1		Yes	No	No
ATP5	T	139	1		Yes	No	No
ATP5	S	196	1		Yes	No	No
ATP5	T	199	1		Yes	No	No
ATR1	S	5	1		Yes	No	No
ATR1	T	43	1		Yes	No	No
ATR1	S	45	1		Yes	No	No
AUR1	S	388	1		Yes	No	No
AUR1	S	389	1		Yes	No	No
AUR1	S	392	1		Yes	No	No
AUR1	S	395	1		Yes	No	No
AVL9	S	504	1		Yes	No	No
AVL9	S	513	1		Yes	No	No
AVL9	S	516	1		Yes	No	No
AVL9	S	519	1		Yes	No	No
AVL9	S	521	1		Yes	No	No
AVL9	S	524	1		Yes	No	No
AVL9	T	552	1		Yes	No	No
AVL9	S	560	1		Yes	No	No
AVL9	S	571	1		Yes	No	No
AVO1	S	65	1		Yes	No	No
AVO1	S	139	1		Yes	No	No
AVO1	S	140	1		Yes	No	No
AVO1	S	144	1		Yes	No	No
AVO1	S	161	1		Yes	No	No
AVO1	S	165	1		Yes	No	No
AVO1	S	169	1		Yes	No	No
AVO1	S	358	1		Yes	No	No
AVO1	S	400	1		Yes	No	No
AVO1	S	429	1		Yes	No	No
AVO1	S	431	1		Yes	No	No
AVO1	S	433	1		Yes	No	No
AVO1	S	509	1		Yes	No	No
AVO1	T	510	1		Yes	No	No
AVO1	S	552	1		Yes	No	No
AVO1	S	554	1		Yes	No	No
AVO1	S	555	1		Yes	No	No
AVO1	S	559	1		Yes	No	No
AVO1	T	560	1		Yes	No	No
AVO1	S	675	1		Yes	No	No
AVO1	S	766	1		Yes	No	No
AVO1	T	948	1		Yes	No	No
AVO1	S	1024	1		Yes	No	No
AVO1	T	1050	1		Yes	No	No
AVO2	S	273	1		Yes	No	No
AVO2	S	315	1		Yes	No	No
AVO2	T	330	1		Yes	No	No
AVO2	T	332	1		Yes	No	No
AVO2	S	333	1		Yes	No	No
AVO2	S	350	1		Yes	No	No
AVT1	S	8	1		Yes	No	No
AVT1	S	15	1		Yes	No	No
AVT1	S	21	1		Yes	No	No
AVT1	S	35	1		Yes	No	No
AVT1	S	37	1		Yes	No	No
AVT1	S	50	1		Yes	No	No
AVT1	S	58	1		Yes	No	No
AVT1	S	66	1		Yes	No	No
AVT1	S	95	1		Yes	No	No
AVT1	S	117	1		Yes	No	No
AVT1	T	181	1		Yes	No	No
AVT1	S	187	1		Yes	No	No
AVT3	S	7	1		Yes	No	No
AVT3	S	58	1		Yes	No	No
AVT3	S	59	1		Yes	No	No
AVT3	T	61	1		Yes	No	No
AVT3	S	119	1		Yes	No	No
AVT3	S	121	1		Yes	No	No
AVT3	S	143	1		Yes	No	No
AVT3	S	145	1		Yes	No	No
AVT3	S	158	1		Yes	No	No
AVT3	S	161	1		Yes	No	No
AVT3	S	165	1		Yes	No	No
AVT4	S	34	1		Yes	No	No
AVT4	T	35	1		Yes	No	No
AVT4	Y	47	1		Yes	No	No
AVT4	S	48	1		Yes	No	No
AVT4	S	50	1		Yes	No	No
AVT4	T	51	1		Yes	No	No
AVT4	T	53	1		Yes	No	No
AVT4	S	70	1		Yes	No	No
AVT4	S	71	1		Yes	No	No
AVT4	S	88	1		Yes	No	No
AVT4	Y	93	1		Yes	No	No
AVT4	S	96	1		Yes	No	No
AVT4	S	101	1		Yes	No	No
AVT4	S	103	1		Yes	No	No
AVT4	S	130	1		Yes	No	No
AVT4	S	165	1		Yes	No	No
AVT4	T	170	1		Yes	No	No
AVT4	S	181	1		Yes	No	No
AVT4	S	298	1		Yes	No	No
AVT6	S	344	1		Yes	No	No
AXL1	S	262	1		Yes	No	No
AXL1	Y	1134	1		Yes	No	No
AXL2	S	642	1		Yes	No	No
AXL2	S	673	1		Yes	No	No
AXL2	S	676	1		Yes	No	No
AXL2	S	754	1		Yes	No	No
AXL2	S	802	1		Yes	No	No
AXL2	S	805	1		Yes	No	No
AYR1	S	243	1		Yes	No	No
AZF1	S	61	1		Yes	No	No
AZF1	Y	64	1		Yes	No	No
AZF1	S	110	1		Yes	No	No
AZF1	T	111	1		Yes	No	No
AZF1	S	128	1		Yes	No	No
AZF1	S	187	1		Yes	No	No
AZF1	S	191	1		Yes	No	No
AZF1	S	286	1		Yes	No	No
AZF1	S	303	1		Yes	No	No
AZF1	S	325	1		Yes	No	No
BAG7	S	352	1		Yes	No	No
BAP2	S	3	1		Yes	No	No
BAP2	T	15	1		Yes	No	No
BAP2	S	16	1		Yes	No	No
BAP2	S	19	1		Yes	No	No
BAP2	S	21	1		Yes	No	No
BAP2	S	24	1		Yes	No	No
BAP2	S	26	1		Yes	No	No
BAP2	T	75	1		Yes	No	No
BAP2	S	76	1		Yes	No	No
BAP2	S	84	1		Yes	No	No
BAP2	T	86	1		Yes	No	No
BAP2	S	599	1		Yes	No	No
BAS1	S	317	1		Yes	No	No
BAS1	T	525	1		Yes	No	No
BAS1	S	656	1		Yes	No	No
BAS1	S	697	1		Yes	No	No
BAS1	S	704	1		Yes	No	No
BAT1	T	315	1		Yes	No	No
BAT2	T	51	1		Yes	No	No
BBC1	T	81	1		Yes	No	No
BBC1	S	103	1		Yes	No	No
BBC1	T	106	1		Yes	No	No
BBC1	S	158	1		Yes	No	No
BBC1	S	166	1		Yes	No	No
BBC1	S	221	1		Yes	No	No
BBC1	T	304	1		Yes	No	No
BBC1	S	565	1		Yes	No	No
BBC1	S	578	1		Yes	No	No
BBC1	T	598	1		Yes	No	No
BBC1	S	602	1		Yes	No	No
BBC1	S	608	1		Yes	No	No
BBC1	T	612	1		Yes	No	No
BBC1	S	620	1		Yes	No	No
BBC1	S	621	1		Yes	No	No
BBC1	T	624	1		Yes	No	No
BBC1	S	631	1		Yes	No	No
BBC1	S	634	1		Yes	No	No
BBC1	T	636	1		Yes	No	No
BBC1	S	638	1		Yes	No	No
BBC1	S	640	1		Yes	No	No
BBC1	S	647	1		Yes	No	No
BBC1	Y	651	1		Yes	No	No
BBC1	T	654	1		Yes	No	No
BBC1	S	660	1		Yes	No	No
BBC1	T	663	1		Yes	No	No
BBC1	T	665	1		Yes	No	No
BBC1	S	670	1		Yes	No	No
BBC1	S	680	1		Yes	No	No
BBC1	T	850	1		Yes	No	No
BBC1	S	854	1		Yes	No	No
BBC1	S	889	1		Yes	No	No
BBC1	S	893	1		Yes	No	No
BBC1	T	894	1		Yes	No	No
BBC1	T	895	1		Yes	No	No
BBP1	T	7	1		Yes	No	No
BBP1	T	26	1		Yes	No	No
BBP1	S	29	1		Yes	No	No
BBP1	S	71	1		Yes	No	No
BBP1	S	73	1		Yes	No	No
BBP1	S	75	1		Yes	No	No
BBP1	S	112	1		Yes	No	No
BBP1	S	115	1		Yes	No	No
BBP1	S	375	1		Yes	No	No
BBP1	S	378	1		Yes	No	No
BCD1	S	26	1		Yes	No	No
BCD1	S	30	1		Yes	No	No
BCD1	S	330	1		Yes	No	No
BCH1	S	513	1		Yes	No	No
BCH1	T	514	1		Yes	No	No
BCH1	S	516	1		Yes	No	No
BCH2	S	568	1		Yes	No	No
BCH2	S	569	1		Yes	No	No
BCK1	S	31	1		Yes	No	No
BCK1	S	113	1		No	No	No
BCK1	S	114	1		No	No	No
BCK1	S	121	2		Yes	No	No
BCK1	S	122	1		No	No	No
BCK1	S	138	1		Yes	No	No
BCK1	T	148	1		Yes	No	No
BCK1	S	248	1		Yes	No	No
BCK1	S	250	1		Yes	No	No
BCK1	S	259	1		Yes	No	No
BCK1	S	261	1		Yes	No	No
BCK1	S	266	1		No	No	No
BCK1	S	292	1		No	No	No
BCK1	S	331	1		Yes	No	No
BCK1	S	342	1		Yes	No	No
BCK1	S	344	1		Yes	No	No
BCK1	S	348	1		Yes	No	No
BCK1	S	353	1		No	No	No
BCK1	T	407	1		Yes	No	No
BCK1	S	411	1		Yes	No	No
BCK1	S	491	1		Yes	No	No
BCK1	S	505	1		Yes	No	No
BCK1	T	718	1		Yes	No	No
BCK1	T	721	1		Yes	No	No
BCK1	S	747	1		Yes	No	No
BCK1	Y	797	1		Yes	No	No
BCK1	S	816	1		Yes	No	No
BCK1	S	860	1		No	No	No
BCK1	S	1006	1		Yes	No	No
BCK1	T	1007	1		Yes	No	No
BCK1	S	1031	1		Yes	No	No
BCK1	S	1058	1		Yes	No	No
BCK1	T	1060	1		Yes	No	No
BCK1	S	1061	1		Yes	No	No
BCK1	S	1064	1		Yes	No	No
BCK1	S	1067	1		Yes	No	No
BCK1	S	1092	1		No	No	No
BCK1	S	1211	1		No	No	No
BCK1	S	1212	1		No	No	No
BCK1	S	1254	1		No	No	No
BCK1	Y	1272	1		Yes	No	No
BCK1	T	1284	1		Yes	No	No
BCK1	S	1328	1		Yes	No	No
BCK2	S	38	1		Yes	No	No
BCK2	S	317	1		Yes	No	No
BCK2	S	320	1		Yes	No	No
BCK2	S	331	1		Yes	No	No
BCK2	S	334	1		Yes	No	No
BCK2	S	409	1		Yes	No	No
BCK2	Y	417	1		Yes	No	No
BCK2	S	418	1		Yes	No	No
BCK2	S	446	1		Yes	No	No
BCK2	S	449	1		Yes	No	No
BCK2	S	684	1		Yes	No	No
BCK2	T	718	1		Yes	No	No
BCK2	S	757	1		Yes	No	No
BCK2	S	761	1		Yes	No	No
BCP1	Y	199	1		Yes	No	No
BCP1	T	205	1		Yes	No	No
BCP1	T	209	1		Yes	No	No
BCP1	S	211	1		Yes	No	No
BCS1	S	227	1		Yes	No	No
BCY1	S	68	1		Yes	No	No
BCY1	S	70	1		Yes	No	No
BCY1	S	74	2		Yes	No	No
BCY1	S	77	2		Yes	No	No
BCY1	S	79	1		Yes	No	No
BCY1	S	81	1		Yes	No	No
BCY1	S	83	1		Yes	No	No
BCY1	S	84	1		Yes	No	No
BCY1	S	89	1		Yes	No	No
BCY1	T	129	1		Yes	No	No
BCY1	S	130	1		Yes	No	No
BCY1	T	131	1		Yes	No	No
BCY1	T	144	1		Yes	No	No
BCY1	S	145	3		Yes	Yes	No
BCY1	S	147	1		Yes	No	No
BCY1	T	150	1		Yes	No	No
BCY1	T	160	1		Yes	No	No
BDF1	S	65	1		Yes	No	No
BDF1	S	269	1		Yes	No	No
BDF1	S	270	1		Yes	No	No
BDF1	S	429	1		Yes	No	No
BDF1	S	612	1		Yes	No	No
BDF1	S	613	1		Yes	No	No
BDF1	S	615	1		Yes	No	No
BDF1	T	617	1		Yes	No	No
BDF1	S	618	1		Yes	No	No
BDF1	S	630	1		Yes	No	No
BDF1	S	652	1		Yes	No	No
BDF1	S	659	1		Yes	No	No
BDF2	S	57	1		Yes	No	No
BDF2	S	264	1		Yes	No	No
BDF2	S	271	1		Yes	No	No
BDF2	S	273	1		Yes	No	No
BDF2	S	593	1		Yes	No	No
BDF2	Y	596	1		Yes	No	No
BDH1	S	63	1		Yes	No	No
BDP1	T	33	1		Yes	No	No
BDP1	S	49	1		Yes	No	No
BDP1	S	73	1		Yes	No	No
BDP1	S	164	1		Yes	No	No
BDP1	S	178	1		Yes	No	No
BDP1	S	586	1		Yes	No	No
BEM1	S	21	1		Yes	No	No
BEM1	S	47	1		Yes	No	No
BEM1	T	51	1		Yes	No	No
BEM1	S	67	1		Yes	No	No
BEM1	S	72	4		Yes	No	No
BEM1	S	255	1		Yes	No	No
BEM1	S	258	1		Yes	No	No
BEM1	S	458	1		Yes	No	No
BEM1	S	461	1		Yes	No	No
BEM1	S	463	1		Yes	No	No
BEM2	S	43	1		Yes	No	No
BEM2	T	45	1		Yes	No	No
BEM2	S	95	1		Yes	No	No
BEM2	S	96	1		Yes	No	No
BEM2	S	97	1		Yes	No	No
BEM2	S	106	1		Yes	No	No
BEM2	T	110	1		Yes	No	No
BEM2	S	115	1		Yes	No	No
BEM2	S	126	1		Yes	No	No
BEM2	S	129	1		Yes	No	No
BEM2	S	141	1		Yes	No	No
BEM2	S	154	1		Yes	No	No
BEM2	S	157	1		Yes	No	No
BEM2	S	160	1		Yes	No	No
BEM2	S	164	1		Yes	No	No
BEM2	S	166	1		Yes	No	No
BEM2	S	167	1		Yes	No	No
BEM2	S	168	1		Yes	No	No
BEM2	S	170	1		Yes	No	No
BEM2	S	177	1		Yes	No	No
BEM2	T	181	1		Yes	No	No
BEM2	S	283	1		Yes	No	No
BEM2	S	291	1		Yes	No	No
BEM2	T	489	1		Yes	No	No
BEM2	T	722	1		Yes	No	No
BEM2	S	810	1		Yes	No	No
BEM2	T	815	1		Yes	No	No
BEM2	S	894	1		Yes	No	No
BEM2	T	900	1		Yes	No	No
BEM2	S	920	1		Yes	No	No
BEM2	S	922	1		Yes	No	No
BEM2	S	1012	1		Yes	No	No
BEM2	S	1016	1		Yes	No	No
BEM2	S	1026	1		Yes	No	No
BEM2	S	1029	1		Yes	No	No
BEM2	S	1030	1		Yes	No	No
BEM2	T	1038	1		Yes	No	No
BEM2	S	1046	1		Yes	No	No
BEM2	T	1049	1		Yes	No	No
BEM2	S	1054	1		Yes	No	No
BEM3	S	194	1		Yes	No	No
BEM3	S	195	3		Yes	No	No
BEM3	S	222	3		Yes	No	No
BEM3	S	227	1		Yes	No	No
BEM3	S	229	1		Yes	No	No
BEM3	S	237	1		Yes	No	No
BEM3	S	254	3		Yes	No	No
BEM3	S	254	3		Yes	No	No
BEM3	S	306	1		Yes	No	No
BEM3	S	309	1		Yes	No	No
BEM3	S	324	1		Yes	No	No
BEM3	S	327	1		Yes	No	No
BEM3	S	423	1		Yes	No	No
BEM3	T	466	1		Yes	No	No
BEM3	S	487	1		No	No	No
BEM3	S	488	1		No	No	No
BEM3	S	490	1		Yes	No	No
BEM3	S	585	1		No	No	No
BEM3	S	868	1		Yes	No	No
BEM3	S	870	1		Yes	No	No
BEM3	S	880	3		Yes	No	No
BEM4	T	182	1		Yes	No	No
BFA1	T	7	2		Yes	No	No
BFA1	S	17	2		Yes	No	No
BFA1	T	24	2		Yes	No	No
BFA1	S	30	2		Yes	No	No
BFA1	T	35	2		Yes	No	No
BFA1	T	47	2		Yes	No	No
BFA1	S	54	2		Yes	No	No
BFA1	T	62	2		Yes	No	No
BFA1	T	69	2		Yes	No	No
BFA1	S	265	1		Yes	No	No
BFA1	S	266	1		Yes	No	No
BFA1	S	317	1		Yes	No	No
BFA1	S	424	2		Yes	No	No
BFA1	S	447	2		Yes	No	No
BFA1	S	453	1		Yes	No	No
BFA1	S	454	1		Yes	No	No
BFR1	T	32	1		Yes	No	No
BFR1	S	260	1		Yes	No	No
BFR1	S	315	1		Yes	No	No
BFR1	T	336	1		Yes	No	No
BFR1	S	369	1		Yes	No	No
BFR2	S	4	1		Yes	No	No
BFR2	S	10	1		Yes	No	No
BFR2	S	30	1		Yes	No	No
BFR2	S	41	1		Yes	No	No
BFR2	S	44	1		Yes	No	No
BFR2	Y	46	1		Yes	No	No
BFR2	T	54	1		Yes	No	No
BFR2	S	366	1		Yes	No	No
BFR2	S	372	1		Yes	No	No
BFR2	S	379	1		Yes	No	No
BIK1	S	81	1		Yes	No	No
BIK1	T	85	1		Yes	No	No
BIK1	T	89	1		Yes	No	No
BIK1	T	90	1		Yes	No	No
BIK1	S	95	1		Yes	No	No
BIK1	S	101	1		Yes	No	No
BIK1	S	110	1		Yes	No	No
BIK1	S	117	1		Yes	No	No
BIK1	T	119	1		Yes	No	No
BIK1	S	131	1		Yes	No	No
BIK1	S	167	1		Yes	No	No
BIK1	S	365	1		Yes	No	No
BIK1	S	370	1		Yes	No	No
BIM1	S	139	1		Yes	No	No
BIM1	S	147	1		Yes	No	No
BIM1	S	148	1		Yes	No	No
BIM1	S	149	1		Yes	No	No
BIM1	T	150	1		Yes	No	No
BIM1	T	152	1		Yes	No	No
BIM1	S	154	1		Yes	No	No
BIM1	S	165	1		Yes	No	No
BIM1	S	166	1		Yes	No	No
BIM1	S	172	1		Yes	No	No
BIM1	T	175	1		Yes	No	No
BIR1	S	263	1		Yes	No	No
BIR1	S	364	1		Yes	No	No
BIR1	T	379	1		Yes	No	No
BIR1	S	381	1		Yes	No	No
BIR1	S	383	3		Yes	No	No
BIR1	S	395	2		No	No	No
BIR1	S	405	1		Yes	No	No
BIR1	S	408	1		Yes	No	No
BIR1	S	477	1		Yes	No	No
BIR1	S	508	1		Yes	No	No
BIR1	S	524	1		Yes	No	No
BIR1	S	525	1		Yes	No	No
BIR1	T	526	1		Yes	No	No
BIR1	S	552	3		Yes	No	No
BIR1	T	583	1		Yes	No	No
BIR1	S	587	3		Yes	No	No
BIR1	S	601	1		Yes	No	No
BIR1	S	620	1		Yes	No	No
BIR1	S	667	2		No	No	No
BIR1	S	684	2		No	No	No
BIR1	S	688	2		No	No	No
BIR1	T	694	1		Yes	No	No
BIR1	S	696	1		Yes	No	No
BIR1	S	704	1		Yes	No	No
BIR1	T	735	3		Yes	No	No
BIR1	T	745	1		Yes	No	No
BIR1	T	747	3		Yes	No	No
BIR1	S	751	1		Yes	No	No
BIR1	S	765	1		Yes	No	No
BIR1	S	800	1		Yes	No	No
BIT2	S	137	1		Yes	No	No
BIT61	Y	58	1		Yes	No	No
BIT61	S	59	1		Yes	No	No
BIT61	S	100	1		Yes	No	No
BIT61	S	139	1		Yes	No	No
BIT61	S	140	1		Yes	No	No
BIT61	S	144	1		Yes	No	No
BLM10	S	11	1		Yes	No	No
BLM10	S	29	1		Yes	No	No
BLM10	S	34	1		Yes	No	No
BLM10	S	35	1		Yes	No	No
BLM10	S	56	2		Yes	No	No
BLM10	S	62	1		Yes	No	No
BLM10	T	64	1		Yes	No	No
BLM10	T	66	1		Yes	No	No
BLM10	T	1039	1		Yes	No	No
BLM10	S	1041	1		Yes	No	No
BLM10	T	1355	1		Yes	No	No
BLM10	Y	1357	1		Yes	No	No
BMH1	S	65	1		Yes	No	No
BMH1	S	66	1		Yes	No	No
BMH1	S	86	1		Yes	No	No
BMH1	S	89	1		Yes	No	No
BMH1	S	212	1		Yes	No	No
BMH1	T	231	1		Yes	No	No
BMH1	S	238	1		No	No	No
BMH1	S	240	1		Yes	No	No
BMH2	S	104	1		Yes	No	No
BMH2	T	210	1		Yes	No	No
BMH2	S	212	1		Yes	No	No
BMS1	T	310	1		Yes	No	No
BMS1	S	438	1		Yes	No	No
BMS1	S	442	1		Yes	No	No
BMS1	S	478	1		Yes	No	No
BMS1	Y	483	1		Yes	No	No
BMS1	T	484	1		Yes	No	No
BMS1	S	492	1		Yes	No	No
BMS1	T	504	1		Yes	No	No
BMS1	T	516	1		Yes	No	No
BMS1	S	518	1		Yes	No	No
BMS1	S	523	1		Yes	No	No
BMS1	S	574	1		Yes	No	No
BMS1	S	578	1		Yes	No	No
BNA1	T	168	1		Yes	No	No
BNA1	S	176	1		Yes	No	No
BNA3	S	96	1		Yes	No	No
BNA4	S	4	1		Yes	No	No
BNA4	S	397	1		Yes	No	No
BNA6	Y	135	1		Yes	No	No
BNA7	S	9	1		Yes	No	No
BNI1	S	19	1		Yes	No	No
BNI1	S	75	1		Yes	No	No
BNI1	S	77	1		Yes	No	No
BNI1	S	79	1		Yes	No	No
BNI1	T	143	3		No	No	No
BNI1	S	257	1		Yes	No	No
BNI1	S	272	1		Yes	No	No
BNI1	S	311	1		Yes	No	No
BNI1	T	324	1		Yes	No	No
BNI1	S	325	1		Yes	No	No
BNI1	S	327	1		Yes	No	No
BNI1	T	328	1		Yes	No	No
BNI1	S	944	1		Yes	No	No
BNI1	S	1076	1		Yes	No	No
BNI1	S	1079	1		Yes	No	No
BNI1	S	1082	1		Yes	No	No
BNI1	S	1085	1		Yes	No	No
BNI1	T	1138	1		Yes	No	No
BNI1	S	1140	1		Yes	No	No
BNI1	S	1141	1		Yes	No	No
BNI1	S	1170	1		Yes	No	No
BNI1	S	1175	1		Yes	No	No
BNI1	T	1274	3		No	No	No
BNI1	T	1302	1		Yes	No	No
BNI1	S	1334	1		Yes	No	No
BNI1	T	1337	1		Yes	No	No
BNI1	S	1338	1		Yes	No	No
BNI1	S	1344	1		Yes	No	No
BNI1	S	1346	1		Yes	No	No
BNI1	T	1883	1		Yes	No	No
BNI1	S	1889	1		Yes	No	No
BNI1	T	1893	1		Yes	No	No
BNI1	S	1924	1		Yes	No	No
BNI1	T	1946	3		No	No	No
BNI4	S	36	1		Yes	No	No
BNI4	S	43	1		Yes	No	No
BNI4	S	46	1		Yes	No	No
BNI4	S	180	1		Yes	No	No
BNI4	T	277	1		Yes	No	No
BNI4	S	278	1		Yes	No	No
BNI4	S	281	1		Yes	No	No
BNI4	T	286	1		Yes	No	No
BNI4	S	346	1		Yes	No	No
BNI4	S	347	1		Yes	No	No
BNI4	S	349	1		Yes	No	No
BNI4	S	364	1		Yes	No	No
BNI4	S	397	1		Yes	No	No
BNI4	S	400	1		Yes	No	No
BNI4	T	410	1		Yes	No	No
BNI4	S	476	1		Yes	No	No
BNI4	S	480	1		Yes	No	No
BNI4	S	500	1		Yes	No	No
BNI4	S	503	1		Yes	No	No
BNI4	S	524	1		Yes	No	No
BNI4	T	526	1		No	No	No
BNI4	S	570	1		Yes	No	No
BNI4	T	582	1		No	No	No
BNI4	S	618	1		Yes	No	No
BNI4	T	689	1		Yes	No	No
BNI4	T	703	1		Yes	No	No
BNI4	S	746	1		Yes	No	No
BNI4	T	769	1		Yes	No	No
BNI4	S	788	1		Yes	No	No
BNI4	S	809	1		Yes	No	No
BNI4	S	813	1		Yes	No	No
BNI4	S	817	1		Yes	No	No
BNI4	Y	822	1		Yes	No	No
BNI4	S	825	1		Yes	No	No
BNI5	S	70	1		Yes	No	No
BNI5	S	97	1		Yes	No	No
BNI5	S	105	1		Yes	No	No
BNI5	S	179	1		Yes	No	No
BNI5	T	190	1		Yes	No	No
BNI5	S	194	1		Yes	No	No
BNI5	S	198	1		Yes	No	No
BNI5	T	257	1		Yes	No	No
BNI5	S	270	3		Yes	No	No
BNI5	S	273	1		Yes	No	No
BNI5	T	274	3		Yes	No	No
BNI5	T	294	1		Yes	No	No
BNI5	S	325	1		Yes	No	No
BNI5	S	330	1		Yes	No	No
BNI5	S	332	1		Yes	No	No
BNI5	S	339	1		Yes	No	No
BNI5	S	340	1		Yes	No	No
BNI5	Y	344	1		Yes	No	No
BNI5	S	346	3		Yes	No	No
BNI5	S	349	1		No	No	No
BNI5	S	350	3		Yes	No	No
BNI5	S	356	1		Yes	No	No
BNR1	S	18	1		Yes	No	No
BNR1	S	621	1		Yes	No	No
BNR1	S	687	1		Yes	No	No
BNR1	S	936	1		Yes	No	No
BOI1	S	86	1		Yes	No	No
BOI1	T	88	1		Yes	No	No
BOI1	S	104	1		Yes	No	No
BOI1	S	106	1		Yes	No	No
BOI1	S	125	1		Yes	No	No
BOI1	S	128	1		Yes	No	No
BOI1	S	139	1		Yes	No	No
BOI1	S	141	1		Yes	No	No
BOI1	S	147	1		Yes	No	No
BOI1	S	149	1		Yes	No	No
BOI1	T	151	1		Yes	No	No
BOI1	S	157	1		Yes	No	No
BOI1	T	158	1		Yes	No	No
BOI1	S	196	1		Yes	No	No
BOI1	S	206	1		Yes	No	No
BOI1	T	207	1		Yes	No	No
BOI1	S	209	1		Yes	No	No
BOI1	S	216	1		Yes	No	No
BOI1	S	348	1		Yes	No	No
BOI1	S	349	1		Yes	No	No
BOI1	T	351	1		Yes	No	No
BOI1	S	358	1		Yes	No	No
BOI1	S	359	1		Yes	No	No
BOI1	S	402	1		Yes	No	No
BOI1	Y	403	1		Yes	No	No
BOI1	S	405	1		Yes	No	No
BOI1	S	412	1		Yes	No	No
BOI1	S	414	1		Yes	No	No
BOI1	S	473	1		Yes	No	No
BOI1	T	488	1		Yes	No	No
BOI1	T	491	1		Yes	No	No
BOI1	S	523	1		Yes	No	No
BOI1	S	525	1		Yes	No	No
BOI1	S	527	1		Yes	No	No
BOI1	S	528	1		Yes	No	No
BOI1	S	540	1		Yes	No	No
BOI1	S	564	1		Yes	No	No
BOI1	S	578	1		Yes	No	No
BOI1	S	589	1		Yes	No	No
BOI1	S	590	1		Yes	No	No
BOI1	S	593	1		Yes	No	No
BOI1	S	599	1		Yes	No	No
BOI1	S	601	1		Yes	No	No
BOI1	S	636	1		Yes	No	No
BOI1	S	644	1		Yes	No	No
BOI1	T	647	1		Yes	No	No
BOI1	S	648	1		Yes	No	No
BOI1	T	652	1		Yes	No	No
BOI1	S	655	1		Yes	No	No
BOI1	S	659	1		Yes	No	No
BOI1	S	661	1		Yes	No	No
BOI1	T	670	1		Yes	No	No
BOI1	S	673	1		Yes	No	No
BOI1	S	674	1		Yes	No	No
BOI1	S	735	1		Yes	No	No
BOI1	S	737	1		Yes	No	No
BOI1	T	919	1		Yes	No	No
BOI2	S	18	1		Yes	No	No
BOI2	S	24	1		Yes	No	No
BOI2	T	26	1		Yes	No	No
BOI2	S	28	1		Yes	No	No
BOI2	S	33	1		Yes	No	No
BOI2	S	36	1		Yes	No	No
BOI2	S	118	1		Yes	No	No
BOI2	S	172	1		Yes	No	No
BOI2	S	178	1		Yes	No	No
BOI2	S	191	1		Yes	No	No
BOI2	T	372	1		Yes	No	No
BOI2	S	373	1		Yes	No	No
BOI2	S	375	1		Yes	No	No
BOI2	S	381	1		Yes	No	No
BOI2	T	388	1		Yes	No	No
BOI2	S	450	1		Yes	No	No
BOI2	S	457	1		Yes	No	No
BOI2	T	488	1		Yes	No	No
BOI2	S	497	1		Yes	No	No
BOI2	S	519	1		Yes	No	No
BOI2	S	523	1		Yes	No	No
BOI2	T	525	2		Yes	No	No
BOI2	S	528	1		Yes	No	No
BOI2	S	546	1		Yes	No	No
BOI2	S	652	1		Yes	No	No
BOI2	S	665	1		Yes	No	No
BOI2	S	666	1		Yes	No	No
BOI2	S	667	1		Yes	No	No
BOI2	S	683	1		Yes	No	No
BOI2	S	721	1		Yes	No	No
BOI2	S	723	1		Yes	No	No
BOP2	T	379	1		Yes	No	No
BOP2	S	383	1		Yes	No	No
BOP3	S	144	1		Yes	No	No
BOP3	S	231	1		Yes	No	No
BOR1	T	303	1		Yes	No	No
BOR1	T	309	1		Yes	No	No
BPL1	S	186	1		Yes	No	No
BPT1	T	641	1		Yes	No	No
BPT1	S	645	1		Yes	No	No
BPT1	S	885	1		Yes	No	No
BPT1	T	889	1		Yes	No	No
BPT1	S	893	1		Yes	No	No
BPT1	S	895	1		Yes	No	No
BPT1	T	906	1		Yes	No	No
BPT1	S	908	1		Yes	No	No
BPT1	T	916	1		Yes	No	No
BPT1	S	927	1		Yes	No	No
BPT1	S	931	1		Yes	No	No
BPT1	T	934	1		Yes	No	No
BRE1		463	1		Yes	No	No
BRE1		471	1		Yes	No	No
BRE2	Y	16	1		Yes	No	No
BRE2	S	160	1		Yes	No	No
BRE2	S	227	1		Yes	No	No
BRE4	S	697	1		Yes	No	No
BRE4	S	1040	1		Yes	No	No
BRE5	S	176	1		Yes	No	No
BRE5	S	187	1		Yes	No	No
BRE5	S	252	1		Yes	No	No
BRE5	T	278	1		Yes	No	No
BRE5	S	282	1		Yes	No	No
BRE5	S	330	1		Yes	No	No
BRE5	S	335	1		Yes	No	No
BRE5	T	336	1		Yes	No	No
BRE5	S	338	1		Yes	No	No
BRE5	S	339	1		Yes	No	No
BRE5	S	340	1		Yes	No	No
BRE5	S	398	1		Yes	No	No
BRF1	S	381	1		Yes	No	No
BRF1	S	384	1		Yes	No	No
BRL1	S	56	1		Yes	No	No
BRN1	S	92	3		Yes	No	No
BRN1	T	166	3		Yes	No	No
BRN1	S	202	3		Yes	No	No
BRN1	S	245	3		Yes	No	No
BRN1	S	254	3		Yes	No	No
BRN1	S	256	4		Yes	Yes	No
BRN1	S	264	2		No	No	No
BRN1	S	269	3		Yes	No	No
BRN1	S	432	2		No	No	No
BRN1	S	469	3		Yes	No	No
BRN1	S	534	3		Yes	No	No
BRN1	T	542	3		Yes	No	No
BRN1	S	544	2		No	No	No
BRN1	S	548	3		Yes	No	No
BRN1	T	554	3		Yes	No	No
BRN1	S	678	3		Yes	No	No
BRN1	T	682	3		Yes	No	No
BRN1	S	700	3		Yes	No	No
BRO1	T	708	1		Yes	No	No
BRO1	S	728	1		Yes	No	No
BRO1	S	740	1		Yes	No	No
BRR2	S	403	1		Yes	No	No
BRR2	Y	955	1		Yes	No	No
BRR2	S	961	1		Yes	No	No
BRR2	S	962	1		Yes	No	No
BRX1	S	285	1		Yes	No	No
BSC2	S	177	1		Yes	No	No
BSC5	S	19	1		Yes	No	No
BSC5	S	22	1		Yes	No	No
BSC5	S	290	1		Yes	No	No
BSC5	S	350	1		Yes	No	No
BSC5	Y	471	1		Yes	No	No
BSC6	S	37	1		Yes	No	No
BSC6	S	41	1		Yes	No	No
BSC6	S	46	1		Yes	No	No
BSD2	T	21	1		Yes	No	No
BSP1	S	31	1		Yes	No	No
BSP1	S	39	1		Yes	No	No
BSP1	S	43	1		Yes	No	No
BSP1	S	46	1		Yes	No	No
BSP1	Y	49	1		Yes	No	No
BSP1	S	79	1		Yes	No	No
BSP1	S	86	1		Yes	No	No
BSP1	S	88	1		Yes	No	No
BSP1	S	181	1		Yes	No	No
BSP1	S	182	1		Yes	No	No
BSP1	S	183	1		Yes	No	No
BSP1	S	184	1		Yes	No	No
BSP1	S	185	1		Yes	No	No
BSP1	T	218	1		Yes	No	No
BSP1	S	220	1		Yes	No	No
BSP1	T	293	1		Yes	No	No
BSP1	S	296	1		Yes	No	No
BSP1	T	306	1		Yes	No	No
BSP1	S	309	1		Yes	No	No
BSP1	S	320	1		Yes	No	No
BSP1	T	378	1		Yes	No	No
BSP1	S	480	1		Yes	No	No
BSP1	T	535	1		Yes	No	No
BSP1	T	539	1		Yes	No	No
BTN2	S	379	1		Yes	No	No
BUB1	S	14	1		Yes	No	No
BUB1	T	228	1		No	No	No
BUB1	S	229	1		No	No	No
BUB1	S	230	1		No	No	No
BUB1	T	566	1		Yes	No	No
BUB1	S	595	1		No	No	No
BUB1	S	596	1		No	No	No
BUD14	S	20	1		Yes	No	No
BUD14	S	97	1		Yes	No	No
BUD14	S	101	1		Yes	No	No
BUD14	Y	157	1		Yes	No	No
BUD14	Y	159	1		Yes	No	No
BUD14	S	160	1		Yes	No	No
BUD14	S	162	1		Yes	No	No
BUD14	T	177	1		Yes	No	No
BUD14	S	179	1		Yes	No	No
BUD14	T	195	1		Yes	No	No
BUD14	S	212	1		Yes	No	No
BUD14	Y	221	1		Yes	No	No
BUD14	S	222	1		Yes	No	No
BUD14	S	254	1		Yes	No	No
BUD14	S	356	1		Yes	No	No
BUD14	S	360	1		Yes	No	No
BUD14	T	364	1		Yes	No	No
BUD14	S	376	1		Yes	No	No
BUD14	S	378	1		Yes	No	No
BUD14	S	398	1		Yes	No	No
BUD14	S	401	1		Yes	No	No
BUD14	S	454	1		Yes	No	No
BUD14	S	507	1		Yes	No	No
BUD14	S	640	1		Yes	No	No
BUD14	S	653	1		Yes	No	No
BUD14	S	656	1		Yes	No	No
BUD14	S	659	1		Yes	No	No
BUD14	S	660	1		Yes	No	No
BUD14	S	662	1		Yes	No	No
BUD14	S	664	1		Yes	No	No
BUD14	S	668	1		Yes	No	No
BUD2	S	854	1		Yes	No	No
BUD2	S	1066	1		Yes	No	No
BUD21	S	13	1		Yes	No	No
BUD21	S	16	1		Yes	No	No
BUD21	S	39	1		Yes	No	No
BUD21	S	40	1		Yes	No	No
BUD21	S	41	1		Yes	No	No
BUD21	S	45	1		Yes	No	No
BUD21	S	65	1		Yes	No	No
BUD21	S	144	1		Yes	No	No
BUD22	T	243	1		Yes	No	No
BUD22	Y	255	1		Yes	No	No
BUD22	T	257	1		Yes	No	No
BUD22	T	283	1		Yes	No	No
BUD22	T	284	1		Yes	No	No
BUD22	S	285	1		Yes	No	No
BUD22	Y	365	1		Yes	No	No
BUD22	Y	366	1		Yes	No	No
BUD22	S	367	1		Yes	No	No
BUD22	T	371	1		Yes	No	No
BUD22	S	375	1		Yes	No	No
BUD27	S	580	1		Yes	No	No
BUD27	Y	584	1		Yes	No	No
BUD3	S	7	1		Yes	No	No
BUD3	Y	9	1		Yes	No	No
BUD3	S	10	1		Yes	No	No
BUD3	S	304	1		Yes	No	No
BUD3	T	305	1		Yes	No	No
BUD3	T	306	1		Yes	No	No
BUD3	S	367	1		Yes	No	No
BUD3	S	446	1		Yes	No	No
BUD3	S	760	1		Yes	No	No
BUD3	S	763	1		Yes	No	No
BUD3	S	766	1		Yes	No	No
BUD3	S	777	1		Yes	No	No
BUD3	S	789	1		Yes	No	No
BUD3	S	794	1		Yes	No	No
BUD3	S	860	1		Yes	No	No
BUD3	T	921	1		Yes	No	No
BUD3	S	924	1		Yes	No	No
BUD3	S	925	1		Yes	No	No
BUD3	S	1030	1		Yes	No	No
BUD3	T	1045	1		Yes	No	No
BUD3	S	1053	1		Yes	No	No
BUD3	S	1063	1		Yes	No	No
BUD3	S	1075	1		Yes	No	No
BUD3	S	1085	1		Yes	No	No
BUD3	S	1110	1		Yes	No	No
BUD3	S	1111	1		Yes	No	No
BUD3	S	1134	1		Yes	No	No
BUD3	T	1137	1		Yes	No	No
BUD3	S	1142	1		Yes	No	No
BUD3	S	1149	1		Yes	No	No
BUD3	S	1153	1		Yes	No	No
BUD3	T	1157	1		Yes	No	No
BUD3	S	1160	1		Yes	No	No
BUD3	S	1183	1		Yes	No	No
BUD3	S	1226	1		Yes	No	No
BUD3	S	1228	1		Yes	No	No
BUD3	Y	1229	1		Yes	No	No
BUD3	S	1254	1		Yes	No	No
BUD3	S	1257	1		Yes	No	No
BUD3	S	1366	1		Yes	No	No
BUD3	S	1385	1		Yes	No	No
BUD3	S	1390	1		Yes	No	No
BUD3	S	1412	1		Yes	No	No
BUD3	T	1440	1		Yes	No	No
BUD3	S	1443	1		Yes	No	No
BUD3	S	1497	1		Yes	No	No
BUD3	S	1500	1		Yes	No	No
BUD3	S	1501	1		Yes	No	No
BUD3	T	1504	1		Yes	No	No
BUD3	S	1515	1		Yes	No	No
BUD3	S	1549	1		Yes	No	No
BUD3	S	1566	1		Yes	No	No
BUD3	S	1589	1		Yes	No	No
BUD3	S	1603	1		Yes	No	No
BUD3	S	1614	1		Yes	No	No
BUD32	S	258	1		No	No	No
BUD4	S	10	1		Yes	No	No
BUD4	S	78	1		Yes	No	No
BUD4	S	81	1		Yes	No	No
BUD4	S	91	1		Yes	No	No
BUD4	S	96	1		Yes	No	No
BUD4	S	119	1		Yes	No	No
BUD4	S	149	1		Yes	No	No
BUD4	S	167	1		Yes	No	No
BUD4	S	214	1		Yes	No	No
BUD4	S	229	1		Yes	No	No
BUD4	S	235	1		Yes	No	No
BUD4	S	238	1		Yes	No	No
BUD4	S	241	1		Yes	No	No
BUD4	T	250	1		Yes	No	No
BUD4	T	265	1		Yes	No	No
BUD4	S	354	1		Yes	No	No
BUD4	S	384	1		Yes	No	No
BUD4	T	403	1		Yes	No	No
BUD4	S	413	1		Yes	No	No
BUD4	S	418	1		Yes	No	No
BUD4	S	495	1		Yes	No	No
BUD4	S	503	1		Yes	No	No
BUD4	S	539	1		Yes	No	No
BUD4	S	540	1		Yes	No	No
BUD4	S	541	1		Yes	No	No
BUD4	T	613	1		Yes	No	No
BUD4	S	614	1		Yes	No	No
BUD4	S	617	1		Yes	No	No
BUD4	S	684	1		Yes	No	No
BUD4	S	746	1		Yes	No	No
BUD4	S	806	1		Yes	No	No
BUD4	S	812	1		Yes	No	No
BUD4	S	868	1		Yes	No	No
BUD4	T	984	1		Yes	No	No
BUD4	S	988	1		Yes	No	No
BUD4	S	990	1		Yes	No	No
BUD4	S	996	1		Yes	No	No
BUD4	S	997	1		Yes	No	No
BUD4	S	998	1		Yes	No	No
BUD6	T	18	1		Yes	No	No
BUD6	S	20	1		Yes	No	No
BUD6	T	169	1		Yes	No	No
BUD6	S	185	1		Yes	No	No
BUD6	S	226	1		Yes	No	No
BUD6	S	233	1		Yes	No	No
BUD6	S	240	1		Yes	No	No
BUD6	S	285	1		Yes	No	No
BUD6	S	319	1		Yes	No	No
BUD6	S	324	1		Yes	No	No
BUD6	S	327	1		Yes	No	No
BUD6	S	342	1		Yes	No	No
BUD6	S	347	1		Yes	No	No
BUD6	S	348	1		Yes	No	No
BUD6	T	351	1		Yes	No	No
BUD6	T	352	1		Yes	No	No
BUD6	S	353	1		Yes	No	No
BUD6	S	689	1		Yes	No	No
BUD8	S	184	1		Yes	No	No
BUD8	T	201	1		Yes	No	No
BUD8	T	359	1		Yes	No	No
BUD8	T	411	1		Yes	No	No
[truncated: 18,187 more rows]
