# Supplementary material for: The PhosphoGRID Saccharomyces cerevisiae protein phosphorylation site database: version 2.0 update
Source: Database (Oxford). 2013 May 11;2013:bat026. doi: 10.1093/database/bat026 (PMC3653121; doi:10.1093/database/bat026)
Supplement: Supplementary Data [file supp_bat026_Supplementary_Table_2.xls]

## Sheet: Sheet1
Frequency of occurrence for phosphoresidues in high throughput (HTP) and low throughput (LTP) studies
SGD Gene - Gene Name
S,T,Y - Hydroxylamino acid residue
HTP - Number of high throughput studies
LTP - Number of low throughput studies
Total - Total publications
Function - indicates whether the phosphoresidue has a defined function or phenotype (Yes, No, N/D - not determined)
SGD Gene	S,T,Y	Residue #	HTP	LTP	Total	Function
AAC1	S	155	1	0	1	N/D
AAD6	Y	111	1	0	1	N/D
AAD6	S	118	1	0	1	N/D
AAP1	Y	248	1	0	1	N/D
AAT1	T	62	1	0	1	N/D
AAT2	S	389	1	0	1	N/D
ABD1	S	12	1	0	1	N/D
ABF1	T	189	5	0	5	N/D
ABF1	S	193	3	0	3	N/D
ABF1	S	256	1	0	1	N/D
ABF1	S	304	1	0	1	N/D
ABF1	S	445	1	0	1	N/D
ABF1	S	465	1	0	1	N/D
ABF1	S	467	5	0	5	N/D
ABF1	S	554	1	0	1	N/D
ABF1	S	618	3	0	3	N/D
ABF1	S	720	7	1	8	N/D
ABP1	S	26	1	0	1	N/D
ABP1	T	30	1	0	1	N/D
ABP1	T	31	1	0	1	N/D
ABP1	T	156	1	0	1	N/D
ABP1	T	157	2	0	2	N/D
ABP1	S	163	3	0	3	N/D
ABP1	T	165	9	0	9	N/D
ABP1	S	167	6	0	6	N/D
ABP1	S	169	12	0	12	N/D
ABP1	S	174	3	0	3	N/D
ABP1	T	181	12	0	12	N/D
ABP1	S	183	11	0	11	N/D
ABP1	S	223	2	0	2	N/D
ABP1	Y	225	2	0	2	N/D
ABP1	S	291	2	0	2	N/D
ABP1	T	293	1	0	1	N/D
ABP1	S	313	5	0	5	N/D
ABP1	S	365	5	0	5	N/D
ABP1	S	389	2	0	2	N/D
ABP1	S	458	3	0	3	N/D
ABP1	S	475	3	0	3	N/D
ABP1	S	478	4	0	4	N/D
ABP1	S	481	8	0	8	N/D
ABP1	S	514	1	0	1	N/D
ABP1	S	515	1	0	1	N/D
ABP1	T	526	2	0	2	N/D
ABP140	T	84	2	0	2	N/D
ABP140	S	93	4	0	4	N/D
ABP140	S	95	3	0	3	N/D
ABP140	T	150	1	0	1	N/D
ABP140	T	194	1	0	1	N/D
ABP140	T	312	1	0	1	N/D
ABP140	S	321	7	0	7	N/D
ABP140	S	326	10	0	10	N/D
ABP140	T	328	4	0	4	N/D
ABP140	S	331	1	0	1	N/D
ABP140	T	347	1	0	1	N/D
ABP140	S	350	1	0	1	N/D
ABZ1	S	685	1	0	1	N/D
ACA1	T	25	1	0	1	N/D
ACA1	S	29	1	0	1	N/D
ACA1	S	105	1	0	1	N/D
ACC1	S	2	3	0	3	Yes
ACC1	T	233	1	0	1	N/D
ACC1	S	571	1	0	1	N/D
ACC1	S	790	1	0	1	N/D
ACC1	T	1114	3	0	3	Yes
ACC1	T	1148	5	0	5	Yes
ACC1	S	1157	9	0	9	Yes
ACC1	S	1159	2	0	2	N/D
ACC1	S	1162	4	0	4	N/D
ACC1	Y	1163	3	0	3	N/D
ACC1	S	1169	1	0	1	N/D
ACC1	T	1823	2	0	2	N/D
ACE2	S	80	6	0	6	N/D
ACE2	S	122	3	2	5	Yes
ACE2	S	137	0	1	1	Yes
ACE2	S	242	3	0	3	N/D
ACE2	T	245	1	0	1	N/D
ACE2	S	247	3	0	3	N/D
ACE2	S	249	7	0	7	N/D
ACE2	S	253	6	0	6	N/D
ACE2	T	259	2	0	2	N/D
ACE2	S	299	1	0	1	N/D
ACE2	S	303	2	0	2	N/D
ACE2	T	384	2	0	2	N/D
ACE2	S	385	3	0	3	N/D
ACE2	S	390	3	0	3	N/D
ACE2	S	392	3	0	3	N/D
ACE2	S	399	1	0	1	N/D
ACE2	S	428	4	0	4	N/D
ACE2	S	436	1	0	1	N/D
ACE2	S	482	1	0	1	N/D
ACE2	S	483	2	0	2	N/D
ACE2	T	486	2	0	2	N/D
ACE2	S	491	2	0	2	N/D
ACE2	T	501	2	0	2	N/D
ACE2	S	564	1	0	1	N/D
ACE2	S	701	1	0	1	N/D
ACE2	S	705	1	0	1	N/D
ACE2	S	709	8	0	8	N/D
ACE2	T	713	4	0	4	N/D
ACE2	S	714	5	0	5	N/D
ACE2	S	719	1	0	1	N/D
ACF4	S	9	1	0	1	N/D
ACF4	S	18	1	0	1	N/D
ACF4	S	42	2	0	2	N/D
ACF4	S	44	4	0	4	N/D
ACF4	T	48	2	0	2	N/D
ACF4	T	49	7	0	7	N/D
ACF4	S	61	4	0	4	N/D
ACF4	S	62	6	0	6	N/D
ACF4	S	71	7	0	7	N/D
ACF4	S	74	7	0	7	N/D
ACF4	S	78	5	0	5	N/D
ACF4	S	156	1	0	1	N/D
ACF4	S	165	6	0	6	N/D
ACF4	S	171	1	0	1	N/D
ACF4	S	288	3	0	3	N/D
ACH1	S	350	1	0	1	N/D
ACK1	S	143	1	0	1	N/D
ACK1	T	314	2	0	2	N/D
ACK1	T	622	2	0	2	N/D
ACM1	S	31	1	1	2	Yes
ACM1	S	37	1	1	2	Yes
ACM1	S	48	1	1	2	Yes
ACM1	S	102	0	1	1	Yes
ACM1	S	126	1	1	2	Yes
ACM1	S	155	1	1	2	Yes
ACM1	T	161	6	1	7	Yes
ACM1	S	166	0	1	1	Yes
ACM1	S	173	0	1	1	Yes
ACM1	S	186	1	0	1	N/D
ACM1	S	188	1	0	1	N/D
ACM1	T	189	1	0	1	N/D
ACM1	S	202	4	0	4	N/D
ACN9	S	9	1	0	1	N/D
ACO1	T	351	1	0	1	N/D
ACO1	T	409	1	0	1	N/D
ACO1	S	556	1	0	1	N/D
ACO1	S	767	1	0	1	N/D
ACO2	T	710	1	0	1	N/D
ACO2	S	715	1	0	1	N/D
ACS2	S	620	1	0	1	N/D
ACS2	S	679	2	0	2	N/D
ACT1	S	199	2	0	2	N/D
ACT1	S	201	1	0	1	N/D
ACT1	T	318	1	0	1	N/D
ACT1	S	324	1	0	1	N/D
ADA2	T	213	1	0	1	N/D
ADD37	T	67	1	0	1	N/D
ADD37	T	70	3	0	3	N/D
ADD37	S	79	3	0	3	N/D
ADD37	T	81	1	0	1	N/D
ADE1	T	160	1	0	1	N/D
ADE12	T	141	1	0	1	N/D
ADE12	S	143	1	0	1	N/D
ADE13	T	67	1	0	1	N/D
ADE13	S	404	1	0	1	N/D
ADE16	S	11	2	0	2	N/D
ADE17	S	84	1	0	1	N/D
ADE2	T	29	3	0	3	N/D
ADE2	S	37	1	0	1	N/D
ADE3	S	176	1	0	1	N/D
ADE3	T	318	4	0	4	N/D
ADE3	S	322	3	0	3	N/D
ADE3	T	384	1	0	1	N/D
ADE3	T	894	1	0	1	N/D
ADE4	S	488	3	0	3	N/D
ADE5,7	S	23	1	0	1	N/D
ADE5,7	S	165	2	0	2	N/D
ADE5,7	T	247	1	0	1	N/D
ADE5,7	T	406	1	0	1	N/D
ADE5,7	S	455	2	0	2	N/D
ADE5,7	S	458	2	0	2	N/D
ADE6	T	333	1	0	1	N/D
ADH1	S	2	2	0	2	N/D
ADH1	S	15	1	0	1	N/D
ADH1	Y	21	1	0	1	N/D
ADH1	S	213	1	0	1	N/D
ADH1	T	223	1	0	1	N/D
ADH1	S	279	1	0	1	N/D
ADH1	S	290	2	0	2	N/D
ADH1	S	294	1	0	1	N/D
ADH1	T	302	1	0	1	N/D
ADH1	S	316	5	0	5	N/D
ADH1	S	324	1	0	1	N/D
ADH1	T	325	2	0	2	N/D
ADH2	S	288	3	0	3	N/D
ADH2	S	290	3	0	3	N/D
ADH2	S	294	2	0	2	N/D
ADH2	Y	295	1	0	1	N/D
ADH2	T	302	1	0	1	N/D
ADH2	S	316	3	0	3	N/D
ADH3	S	310	1	0	1	N/D
ADH5	T	305	3	0	3	N/D
ADH6	S	122	1	0	1	N/D
ADH6	S	131	1	0	1	N/D
ADH6	S	210	1	0	1	N/D
ADH6	T	350	1	0	1	N/D
ADH6	S	359	3	0	3	N/D
ADH7	S	316	1	0	1	N/D
ADK1	S	140	2	0	2	N/D
ADP1	S	659	2	0	2	N/D
ADP1	T	677	2	0	2	N/D
ADP1	T	678	2	0	2	N/D
ADP1	S	702	4	0	4	N/D
ADR1	S	54	2	0	2	N/D
ADR1	S	98	0	1	1	Yes
ADR1	S	180	3	0	3	N/D
ADR1	S	182	2	0	2	N/D
ADR1	S	183	2	0	2	N/D
ADR1	T	188	1	0	1	N/D
ADR1	Y	191	1	0	1	N/D
ADR1	T	193	3	0	3	N/D
ADR1	S	212	2	0	2	N/D
ADR1	S	230	3	4	7	Yes
ADR1	S	232	1	0	1	N/D
ADR1	S	235	1	0	1	N/D
ADR1	Y	239	1	0	1	N/D
ADR1	S	258	2	0	2	N/D
ADR1	S	259	6	0	6	N/D
ADR1	S	299	3	0	3	N/D
ADR1	S	301	2	0	2	N/D
ADR1	S	304	3	0	3	N/D
ADR1	S	310	1	0	1	N/D
ADR1	S	315	1	0	1	N/D
ADR1	S	322	1	0	1	N/D
ADR1	S	323	3	0	3	N/D
ADR1	S	325	1	0	1	N/D
ADR1	T	327	1	0	1	N/D
ADR1	S	351	1	0	1	N/D
ADR1	S	367	2	0	2	N/D
ADR1	T	370	1	0	1	N/D
ADR1	S	371	2	0	2	N/D
ADR1	S	400	1	0	1	N/D
ADR1	S	401	1	0	1	N/D
ADR1	T	403	1	0	1	N/D
ADR1	S	475	1	0	1	N/D
ADR1	S	620	1	0	1	N/D
ADR1	S	635	1	0	1	N/D
ADR1	S	1062	1	0	1	N/D
ADR1	S	1245	1	0	1	N/D
ADR1	S	1250	1	0	1	N/D
ADY2	T	47	1	0	1	N/D
AEP2	S	392	1	0	1	N/D
AFG1	Y	377	1	0	1	N/D
AFI1	S	9	1	0	1	N/D
AFR1	S	22	1	0	1	N/D
AFR1	S	24	1	0	1	N/D
AFR1	S	472	1	0	1	N/D
AFR1	S	526	1	0	1	N/D
AFT1	T	193	1	0	1	N/D
AFT1	S	210	0	1	1	Yes
AFT1	S	224	0	1	1	Yes
AFT1	T	369	1	0	1	N/D
AGC1	T	606	2	0	2	N/D
AGC1	T	616	2	0	2	N/D
AGC1	S	868	1	0	1	N/D
AGE1	S	100	1	0	1	N/D
AGE1	T	267	1	0	1	N/D
AGE1	T	273	1	0	1	N/D
AGE2	S	159	1	0	1	N/D
AGE2	S	172	1	0	1	N/D
AGE2	S	178	1	0	1	N/D
AGE2	S	180	3	0	3	N/D
AGE2	T	182	1	0	1	N/D
AGE2	S	183	3	0	3	N/D
AGE2	T	196	1	0	1	N/D
AGE2	S	200	1	0	1	N/D
AGP1	S	87	2	0	2	N/D
AGP1	S	101	4	0	4	N/D
AGP1	S	102	1	0	1	N/D
AGP1	T	109	2	0	2	N/D
AGP3	S	513	1	0	1	N/D
AGP3	S	529	1	0	1	N/D
AGP3	S	540	1	0	1	N/D
AHA1	S	35	1	0	1	N/D
AHA1	S	49	1	0	1	N/D
AHA1	S	172	1	0	1	N/D
AHA1	S	173	2	0	2	N/D
AHC1	T	34	1	0	1	N/D
AHC1	S	37	1	0	1	N/D
AHC1	S	196	1	0	1	N/D
AHC1	S	282	1	0	1	N/D
AHC1	S	505	3	0	3	N/D
AHC1	T	510	1	0	1	N/D
AHP1	S	2	3	0	3	N/D
AHP1	S	22	1	0	1	N/D
AHP1	S	28	3	0	3	N/D
AHP1	S	44	2	0	2	N/D
AHP1	S	59	1	0	1	N/D
AHP1	S	116	1	0	1	N/D
AHP1	S	171	3	0	3	N/D
AIF1	S	364	1	0	1	N/D
AIM10	S	319	2	0	2	N/D
AIM21	T	18	7	0	7	N/D
AIM21	S	19	3	0	3	N/D
AIM21	S	25	2	0	2	N/D
AIM21	S	36	5	0	5	N/D
AIM21	T	40	1	0	1	N/D
AIM21	T	44	1	0	1	N/D
AIM21	T	58	9	0	9	N/D
AIM21	T	60	1	0	1	N/D
AIM21	S	61	1	0	1	N/D
AIM21	S	83	5	0	5	N/D
AIM21	T	84	5	0	5	N/D
AIM21	T	85	5	0	5	N/D
AIM21	S	104	3	0	3	N/D
AIM21	S	119	3	0	3	N/D
AIM21	T	121	1	0	1	N/D
AIM21	S	140	1	0	1	N/D
AIM21	T	144	1	0	1	N/D
AIM21	S	164	1	0	1	N/D
AIM21	S	167	3	0	3	N/D
AIM21	S	175	1	0	1	N/D
AIM21	T	180	4	0	4	N/D
AIM21	S	183	7	0	7	N/D
AIM21	S	185	3	0	3	N/D
AIM21	S	256	3	0	3	N/D
AIM21	S	257	6	0	6	N/D
AIM21	T	277	9	0	9	N/D
AIM21	S	281	2	0	2	N/D
AIM21	S	282	1	0	1	N/D
AIM21	S	284	6	0	6	N/D
AIM21	S	324	1	0	1	N/D
AIM21	S	476	1	0	1	N/D
AIM21	S	477	4	0	4	N/D
AIM21	T	551	1	0	1	N/D
AIM21	T	552	2	0	2	N/D
AIM21	S	567	2	0	2	N/D
AIM21	S	576	4	0	4	N/D
AIM21	S	620	4	0	4	N/D
AIM21	S	623	3	0	3	N/D
AIM21	S	625	5	0	5	N/D
AIM21	S	627	2	0	2	N/D
AIM21	S	659	1	0	1	N/D
AIM21	S	667	1	0	1	N/D
AIM21	S	675	2	0	2	N/D
AIM21	S	678	1	0	1	N/D
AIM3	S	57	1	0	1	N/D
AIM3	S	58	2	0	2	N/D
AIM3	S	64	2	0	2	N/D
AIM3	S	157	3	0	3	N/D
AIM3	T	471	1	0	1	N/D
AIM3	S	476	1	0	1	N/D
AIM3	S	667	1	0	1	N/D
AIM3	S	669	1	0	1	N/D
AIM3	T	729	6	0	6	N/D
AIM3	T	801	2	0	2	N/D
AIM3	T	805	5	0	5	N/D
AIM3	S	826	2	0	2	N/D
AIM3	S	842	4	0	4	N/D
AIM3	S	843	5	0	5	N/D
AIM3	S	847	1	0	1	N/D
AIM3	T	861	1	0	1	N/D
AIM3	Y	914	1	0	1	N/D
AIM3	S	915	3	0	3	N/D
AIM3	S	919	1	0	1	N/D
AIM36	T	128	2	0	2	N/D
AIM36	T	185	1	0	1	N/D
AIM41	S	160	1	0	1	N/D
AIM44	S	25	1	0	1	N/D
AIM44	S	28	1	0	1	N/D
AIM44	S	365	2	0	2	N/D
AIM44	S	366	1	0	1	N/D
AIM44	S	368	1	0	1	N/D
AIM44	S	717	1	0	1	N/D
AIM44	S	720	1	0	1	N/D
AIM44	T	751	1	0	1	N/D
AIM46	S	187	1	0	1	N/D
AIM46	T	190	1	0	1	N/D
AIM6	S	308	1	0	1	N/D
AIM7	S	137	5	0	5	N/D
AIM9	S	410	1	0	1	N/D
AIP1	S	354	1	0	1	N/D
AIR1	T	20	3	0	3	N/D
AIR1	T	21	4	0	4	N/D
AIR1	S	37	1	0	1	N/D
AIR1	S	272	1	0	1	N/D
AIR1	T	273	1	0	1	N/D
AIR2	T	5	1	0	1	N/D
AIR2	T	15	4	0	4	N/D
AIR2	T	16	5	0	5	N/D
AIR2	S	31	1	0	1	N/D
AIR2	S	49	6	0	6	N/D
AKL1	S	10	3	0	3	N/D
AKL1	S	12	1	0	1	N/D
AKL1	S	407	6	0	6	N/D
AKL1	S	420	1	0	1	N/D
AKL1	S	458	1	0	1	N/D
AKL1	T	471	3	0	3	N/D
AKL1	S	479	1	0	1	N/D
AKL1	S	495	1	0	1	N/D
AKL1	S	496	2	0	2	N/D
AKL1	S	501	1	0	1	N/D
AKL1	S	504	6	0	6	N/D
AKL1	T	509	1	0	1	N/D
AKL1	S	518	1	0	1	N/D
AKL1	S	521	3	0	3	N/D
AKL1	S	531	1	0	1	N/D
AKL1	S	533	1	0	1	N/D
AKL1	T	538	1	0	1	N/D
AKL1	S	541	6	0	6	N/D
AKL1	S	574	2	0	2	N/D
AKL1	T	575	1	0	1	N/D
AKL1	T	605	1	0	1	N/D
AKL1	T	763	1	0	1	N/D
AKL1	S	801	5	0	5	N/D
AKL1	T	815	1	0	1	N/D
AKL1	S	846	2	0	2	N/D
AKL1	S	867	1	0	1	N/D
AKL1	S	879	1	0	1	N/D
AKL1	S	884	1	0	1	N/D
AKL1	S	953	1	0	1	N/D
AKL1	S	960	2	0	2	N/D
AKL1	S	971	1	0	1	N/D
AKL1	S	972	1	0	1	N/D
AKL1	S	985	1	0	1	N/D
AKL1	S	997	1	0	1	N/D
AKL1	S	1011	1	0	1	N/D
AKL1	S	1048	6	0	6	N/D
AKL1	S	1050	5	0	5	N/D
AKL1	S	1051	6	0	6	N/D
AKL1	T	1053	3	0	3	N/D
AKL1	S	1072	6	0	6	N/D
AKL1	S	1099	2	0	2	N/D
AKR1	S	51	9	0	9	N/D
AKR1	S	57	7	0	7	N/D
AKR2	Y	386	1	0	1	N/D
AKR2	S	387	1	0	1	N/D
AKR2	Y	391	1	0	1	N/D
AKR2	T	392	1	0	1	N/D
ALA1	S	479	1	0	1	N/D
ALA1	S	879	2	0	2	N/D
ALA1	S	950	4	0	4	N/D
ALB1	S	66	1	0	1	N/D
ALB1	T	70	1	0	1	N/D
ALB1	S	80	1	0	1	N/D
ALD3	T	234	1	0	1	N/D
ALD4	S	96	2	0	2	N/D
ALD4	T	216	1	0	1	N/D
ALD4	S	500	2	0	2	N/D
ALD5	T	167	2	0	2	N/D
ALD6	S	250	1	0	1	N/D
ALD6	T	251	1	0	1	N/D
ALD6	S	256	2	0	2	N/D
ALD6	S	262	5	0	5	N/D
ALD6	S	264	2	0	2	N/D
ALD6	S	277	2	0	2	N/D
ALD6	T	290	2	0	2	N/D
ALD6	T	350	1	0	1	N/D
ALD6	T	487	1	0	1	N/D
ALE1	S	164	2	0	2	N/D
ALE1	S	510	1	0	1	N/D
ALE1	S	512	2	0	2	N/D
ALE1	S	513	9	0	9	N/D
ALE1	S	605	7	0	7	N/D
ALE1	S	607	2	0	2	N/D
ALE1	Y	609	1	0	1	N/D
ALE1	S	610	3	0	3	N/D
ALE1	S	615	1	0	1	N/D
ALG14	T	126	1	0	1	N/D
ALG14	S	130	1	0	1	N/D
ALG2	T	302	1	0	1	N/D
ALK1	S	76	2	0	2	N/D
ALK1	S	79	2	0	2	N/D
ALK1	S	171	2	0	2	N/D
ALK1	T	172	3	0	3	N/D
ALK1	S	258	1	0	1	N/D
ALK1	S	303	1	0	1	N/D
ALK1	S	318	1	0	1	N/D
ALK1	S	351	4	0	4	N/D
ALK1	S	353	2	0	2	N/D
ALK1	S	354	2	0	2	N/D
ALK1	S	365	2	0	2	N/D
ALK1	S	368	2	0	2	N/D
ALK1	S	374	2	0	2	N/D
ALK1	S	377	2	0	2	N/D
ALK1	Y	437	1	0	1	N/D
ALK1	T	439	1	0	1	N/D
ALK1	S	440	2	0	2	N/D
ALK1	S	443	2	0	2	N/D
ALK2	S	24	1	0	1	N/D
ALK2	S	70	3	0	3	N/D
ALK2	S	292	1	0	1	N/D
ALK2	T	331	1	0	1	N/D
ALO1	S	522	1	0	1	N/D
ALO1	S	525	2	0	2	N/D
ALR1	S	17	1	0	1	N/D
ALR1	S	19	4	0	4	N/D
ALR1	S	26	1	0	1	N/D
ALR1	Y	77	1	0	1	N/D
ALR1	S	79	1	0	1	N/D
ALR1	S	85	1	0	1	N/D
ALR1	S	88	1	0	1	N/D
ALR1	S	139	1	0	1	N/D
ALR1	T	143	1	0	1	N/D
ALR1	S	170	1	0	1	N/D
ALR1	S	172	1	0	1	N/D
ALR1	S	176	1	0	1	N/D
ALR1	S	184	3	0	3	N/D
ALR1	S	185	3	0	3	N/D
ALR1	S	188	1	0	1	N/D
ALR1	T	212	1	0	1	N/D
ALR1	S	214	2	0	2	N/D
ALR1	T	215	2	0	2	N/D
ALR1	T	216	2	0	2	N/D
ALR1	S	217	3	0	3	N/D
ALR1	S	220	3	0	3	N/D
ALR1	S	221	2	0	2	N/D
ALR1	S	231	1	0	1	N/D
ALR1	S	233	5	0	5	N/D
ALR1	S	236	6	0	6	N/D
ALR1	T	242	3	0	3	N/D
ALR1	S	255	1	0	1	N/D
ALR1	S	311	1	0	1	N/D
ALR1	T	351	2	0	2	N/D
ALR1	S	355	1	0	1	N/D
ALR1	S	357	2	0	2	N/D
ALR1	S	847	4	0	4	N/D
ALR1	S	850	4	0	4	N/D
ALR2	S	816	1	0	1	N/D
ALR2	S	819	1	0	1	N/D
ALR2	S	820	1	0	1	N/D
ALT1	S	77	1	0	1	N/D
ALY1	S	182	1	0	1	N/D
ALY1	S	184	3	0	3	N/D
ALY1	S	185	1	0	1	N/D
ALY1	S	189	1	0	1	N/D
ALY1	S	220	1	0	1	N/D
ALY1	S	569	3	0	3	N/D
ALY1	S	573	4	0	4	N/D
ALY1	S	657	1	0	1	N/D
ALY1	S	786	1	0	1	N/D
ALY1	S	813	3	0	3	N/D
ALY1	S	814	3	0	3	N/D
ALY2	S	9	1	0	1	N/D
ALY2	T	153	1	0	1	N/D
ALY2	S	155	5	0	5	N/D
ALY2	S	162	4	0	4	N/D
ALY2	S	166	5	0	5	N/D
ALY2	S	168	1	0	1	N/D
ALY2	S	172	2	0	2	N/D
ALY2	S	176	1	0	1	N/D
ALY2	S	185	1	0	1	N/D
ALY2	S	201	1	0	1	N/D
ALY2	S	213	6	0	6	N/D
ALY2	S	582	1	0	1	N/D
ALY2	S	586	2	0	2	N/D
ALY2	T	723	1	0	1	N/D
ALY2	S	726	1	0	1	N/D
ALY2	S	793	1	0	1	N/D
ALY2	S	826	1	0	1	N/D
ALY2	S	838	5	0	5	N/D
ALY2	S	882	1	0	1	N/D
ALY2	S	883	1	0	1	N/D
ALY2	T	884	1	0	1	N/D
ALY2	S	890	1	0	1	N/D
ALY2	S	891	2	0	2	N/D
ALY2	S	900	2	0	2	N/D
ALY2	S	1022	3	0	3	N/D
ALY2	S	1023	3	0	3	N/D
ALY2	S	1036	1	0	1	N/D
AMD1	S	19	2	0	2	N/D
AMD1	S	26	1	0	1	N/D
AMD1	T	50	1	0	1	N/D
AMD1	S	58	4	0	4	N/D
AMD1	S	61	4	0	4	N/D
AMD1	S	105	1	0	1	N/D
AMD1	S	109	1	0	1	N/D
AMD1	T	136	6	0	6	N/D
AMD1	S	138	11	0	11	N/D
AMD1	S	140	2	0	2	N/D
AME1	S	41	7	0	7	N/D
AME1	S	45	3	0	3	N/D
AME1	S	52	2	0	2	N/D
AME1	S	53	5	0	5	N/D
AME1	S	59	1	0	1	N/D
AME1	S	96	1	0	1	N/D
AME1	S	101	5	0	5	N/D
AML1	T	43	2	0	2	N/D
AMS1	S	71	1	0	1	N/D
ANR2	S	3	1	0	1	N/D
ANR2	S	372	1	0	1	N/D
AOS1	S	9	1	0	1	N/D
APA1	S	9	2	0	2	N/D
APA1	T	60	5	0	5	N/D
APA1	T	185	1	0	1	N/D
APA1	S	346	2	0	2	N/D
APC1	S	310	1	0	1	N/D
APC1	S	870	1	0	1	N/D
APC1	S	1443	1	0	1	N/D
APC1	S	1451	1	0	1	N/D
APC1	S	1462	1	0	1	N/D
APC2	Y	76	1	0	1	N/D
APE2	T	606	1	0	1	N/D
APE2	S	898	1	0	1	N/D
APJ1	Y	513	2	0	2	N/D
APJ1	S	514	2	0	2	N/D
APJ1	S	515	1	0	1	N/D
APL1	S	649	1	0	1	N/D
APL1	T	652	1	0	1	N/D
APL1	S	683	1	0	1	N/D
APL1	S	687	2	0	2	N/D
APL2	Y	286	1	0	1	N/D
APL2	S	290	1	0	1	N/D
APL3	S	555	1	0	1	N/D
APL3	S	592	1	0	1	N/D
APL3	S	698	2	0	2	N/D
APL3	S	700	2	0	2	N/D
APL3	T	701	2	0	2	N/D
APL3	S	723	2	0	2	N/D
APL3	T	727	4	0	4	N/D
APL3	S	733	1	0	1	N/D
APL3	S	736	1	0	1	N/D
APL3	S	737	2	0	2	N/D
APL3	S	738	1	0	1	N/D
APL3	S	775	2	0	2	N/D
APL4	Y	356	1	0	1	N/D
APL4	S	358	1	0	1	N/D
APL4	S	709	1	0	1	N/D
APL4	S	716	1	0	1	N/D
APL5	S	684	1	0	1	N/D
APL5	S	687	1	0	1	N/D
APL5	S	700	2	0	2	N/D
APL5	S	703	3	0	3	N/D
APL5	S	727	1	0	1	N/D
APL5	S	754	2	0	2	N/D
APL5	S	755	1	0	1	N/D
APL5	T	767	3	0	3	N/D
APL5	S	770	2	0	2	N/D
APL5	S	773	2	0	2	N/D
APL5	S	775	1	0	1	N/D
APL5	S	777	1	0	1	N/D
APL5	S	798	4	0	4	N/D
APL5	S	888	7	0	7	N/D
APL5	T	890	1	0	1	N/D
APL5	S	918	8	0	8	N/D
APL6	S	10	4	0	4	N/D
APL6	S	693	2	0	2	N/D
APL6	S	695	1	0	1	N/D
APL6	S	696	1	0	1	N/D
APL6	S	698	2	0	2	N/D
APL6	T	717	1	0	1	N/D
APL6	S	724	3	0	3	N/D
APL6	S	726	4	0	4	N/D
APM3	S	189	1	0	1	N/D
APM3	T	459	1	0	1	N/D
APM4	S	157	1	0	1	N/D
APM4	S	158	1	0	1	N/D
APM4	S	159	1	0	1	N/D
APM4	S	160	1	0	1	N/D
APM4	S	161	1	0	1	N/D
APM4	T	163	1	0	1	N/D
APM4	S	164	1	0	1	N/D
APM4	S	179	6	0	6	N/D
APM4	S	180	5	0	5	N/D
APM4	S	181	4	0	4	N/D
APM4	S	188	1	0	1	N/D
APM4	S	277	2	0	2	N/D
APN1	T	4	1	0	1	N/D
APN1	T	346	1	0	1	N/D
APN1	S	356	1	0	1	N/D
APT1	S	68	1	0	1	N/D
ARA1	S	2	1	0	1	N/D
ARA1	T	151	2	0	2	N/D
ARA1	S	294	1	0	1	N/D
ARA2	Y	263	1	0	1	N/D
ARB1	S	43	2	0	2	N/D
ARB1	S	196	1	0	1	N/D
ARB1	T	442	1	0	1	N/D
ARC35	S	143	1	0	1	N/D
ARC35	T	155	1	0	1	N/D
ARC35	S	324	2	0	2	N/D
ARE1	S	21	5	0	5	N/D
ARE1	S	45	4	0	4	N/D
ARE2	S	29	1	0	1	N/D
ARE2	S	175	9	0	9	N/D
ARE2	S	176	9	0	9	N/D
ARF2	S	135	1	0	1	N/D
ARF2	S	147	2	0	2	N/D
ARG2	S	25	2	0	2	N/D
ARG2	T	29	2	0	2	N/D
ARG4	S	27	1	0	1	N/D
ARG4	T	443	1	0	1	N/D
ARG5,6	S	358	1	0	1	N/D
ARG5,6	S	359	5	0	5	N/D
ARG82	S	95	3	0	3	N/D
ARG82	S	97	7	0	7	N/D
ARG82	T	98	4	0	4	N/D
ARG82	S	177	1	0	1	N/D
ARG82	T	314	1	0	1	N/D
ARG82	T	315	1	0	1	N/D
ARK1	S	478	3	0	3	N/D
ARK1	S	497	2	0	2	N/D
ARK1	S	502	3	0	3	N/D
ARK1	T	531	1	0	1	N/D
ARK1	S	535	3	0	3	N/D
ARK1	S	569	2	0	2	N/D
ARO1	T	148	2	0	2	N/D
ARO1	Y	959	1	0	1	N/D
ARO1	Y	964	1	0	1	N/D
ARO1	S	967	1	0	1	N/D
ARO1	T	1459	1	0	1	N/D
ARO2	T	77	1	0	1	N/D
ARO2	T	322	1	0	1	N/D
ARO2	T	324	1	0	1	N/D
ARO3	T	26	2	0	2	N/D
ARO4	S	2	3	0	3	N/D
ARO4	S	4	4	0	4	N/D
ARO4	S	47	1	0	1	N/D
ARO8	Y	11	1	0	1	N/D
ARO8	S	100	1	0	1	N/D
ARO8	S	271	1	0	1	N/D
ARO8	S	477	1	0	1	N/D
ARO80	S	96	1	0	1	N/D
ARO80	T	157	2	0	2	N/D
ARO80	T	158	1	0	1	N/D
ARO80	S	687	2	0	2	N/D
ARO80	Y	694	2	0	2	N/D
ARO80	S	706	2	0	2	N/D
ARO80	S	805	2	0	2	N/D
ARO9	S	5	1	0	1	N/D
ARO9	S	90	3	0	3	N/D
ARO9	S	92	1	0	1	N/D
ARP2	Y	66	1	0	1	N/D
ARP3	S	2	1	0	1	N/D
ARP3	S	388	1	0	1	N/D
ARP4	T	338	2	0	2	N/D
ARP4	T	340	2	0	2	N/D
ARP4	S	349	1	0	1	N/D
ARP4	S	351	3	0	3	N/D
ARP4	S	353	7	0	7	N/D
ARP5	S	2	2	0	2	N/D
ARP5	S	7	3	0	3	N/D
ARP5	T	9	4	0	4	N/D
ARP5	T	24	1	0	1	N/D
ARP5	S	383	1	0	1	N/D
ARP5	S	502	1	0	1	N/D
ARP7	S	470	1	0	1	N/D
ARP8	S	65	4	0	4	N/D
ARP8	S	70	2	0	2	N/D
ARP8	T	130	1	0	1	N/D
ARP8	S	230	1	0	1	N/D
ARP8	S	233	1	0	1	N/D
ARP8	T	235	1	0	1	N/D
ARP8	S	320	1	0	1	N/D
ART5	S	90	1	0	1	N/D
ART5	S	156	1	0	1	N/D
ART5	S	158	4	0	4	N/D
ASC1	S	60	2	0	2	N/D
ASC1	T	96	1	0	1	N/D
ASC1	T	99	1	0	1	N/D
ASC1	S	108	1	0	1	N/D
ASC1	S	120	2	0	2	N/D
ASC1	S	166	6	0	6	N/D
ASC1	T	168	6	0	6	N/D
ASE1	S	17	1	0	1	N/D
ASE1	T	55	0	2	2	N/D
ASE1	S	64	0	2	2	N/D
ASE1	S	198	0	2	2	N/D
ASE1	S	337	0	1	1	N/D
ASE1	T	524	0	1	1	N/D
ASE1	T	675	0	2	2	N/D
ASE1	T	680	0	1	1	N/D
ASE1	S	707	0	2	2	N/D
ASE1	T	733	0	1	1	N/D
ASE1	S	803	0	2	2	N/D
ASE1	S	809	0	1	1	N/D
ASE1	S	819	0	2	2	N/D
ASF1	S	264	7	0	7	N/D
ASF1	T	265	8	1	9	N/D
ASF1	S	269	1	0	1	N/D
ASF1	T	270	6	1	7	N/D
ASF2	Y	89	1	0	1	N/D
ASF2	Y	95	1	0	1	N/D
ASF2	Y	162	1	0	1	N/D
ASF2	Y	165	1	0	1	N/D
ASG1	S	166	3	0	3	N/D
ASG1	S	185	1	0	1	N/D
ASG1	S	186	2	0	2	N/D
ASG1	T	200	3	0	3	N/D
ASG1	S	223	1	0	1	N/D
ASG1	T	226	1	0	1	N/D
ASG1	S	813	1	0	1	N/D
ASG1	S	816	1	0	1	N/D
ASG1	S	911	1	0	1	N/D
ASG1	S	963	5	0	5	N/D
ASG7	S	121	1	0	1	N/D
ASG7	S	125	1	0	1	N/D
ASG7	S	138	1	0	1	N/D
ASG7	T	153	1	0	1	N/D
ASH1	S	56	3	0	3	N/D
ASH1	S	253	1	0	1	N/D
ASH1	T	286	0	1	1	N/D
ASH1	T	290	0	1	1	Yes
ASH1	S	294	0	1	1	N/D
ASH1	S	438	1	0	1	N/D
ASH1	S	440	2	0	2	N/D
ASH1	S	441	2	0	2	N/D
ASH1	S	442	3	0	3	N/D
ASH1	Y	449	1	0	1	N/D
ASH1	T	450	2	0	2	N/D
ASH1	S	452	4	0	4	N/D
ASH1	S	455	3	0	3	N/D
ASH1	Y	458	1	0	1	N/D
ASH1	S	465	5	0	5	N/D
ASH1	S	469	4	0	4	N/D
ASK1	S	26	1	1	2	No
ASK1	S	107	1	0	1	N/D
ASK1	S	118	0	1	1	No
ASK1	S	134	2	1	3	No
ASK1	T	140	0	1	1	No
ASK1	S	155	6	0	6	N/D
ASK1	S	156	6	0	6	N/D
ASK1	T	160	1	0	1	N/D
ASK1	T	174	1	0	1	No
ASK1	S	188	1	0	1	No
ASK1	S	200	2	1	3	No
ASK1	S	216	0	1	1	Yes
ASK1	S	249	2	0	2	N/D
ASK1	S	250	2	2	4	Yes
ASK1	S	275	1	0	1	N/D
ASK1	T	276	1	0	1	N/D
ASK10	S	53	1	0	1	N/D
ASK10	S	344	1	0	1	N/D
ASK10	S	625	4	0	4	N/D
ASK10	S	627	2	0	2	N/D
ASK10	S	628	1	0	1	N/D
ASK10	T	629	1	0	1	N/D
ASK10	Y	630	1	0	1	N/D
ASK10	S	793	3	0	3	N/D
ASK10	S	804	3	0	3	N/D
ASK10	T	808	4	0	4	N/D
ASK10	S	944	2	0	2	N/D
ASK10	S	947	1	0	1	N/D
ASK10	S	948	2	0	2	N/D
ASK10	S	969	2	0	2	N/D
ASK10	T	971	3	0	3	N/D
ASK10	S	972	2	0	2	N/D
ASK10	S	973	4	0	4	N/D
ASK10	S	974	1	0	1	N/D
ASK10	S	975	2	0	2	N/D
ASK10	S	983	2	0	2	N/D
ASK10	T	984	1	0	1	N/D
ASK10	S	985	3	0	3	N/D
ASK10	S	989	3	0	3	N/D
ASK10	T	1017	1	0	1	N/D
ASK10	S	1021	2	0	2	N/D
ASK10	T	1023	1	0	1	N/D
ASK10	S	1027	1	0	1	N/D
ASK10	S	1045	6	0	6	N/D
ASK10	S	1070	7	0	7	N/D
ASK10	S	1095	3	0	3	N/D
ASK10	S	1097	1	0	1	N/D
ASK10	S	1098	1	0	1	N/D
ASM4	S	129	2	0	2	N/D
ASM4	S	457	1	0	1	N/D
ASM4	S	458	3	0	3	N/D
ASM4	S	464	1	0	1	N/D
ASN1	S	204	2	0	2	N/D
ASN1	T	205	1	0	1	N/D
ASN1	S	265	1	0	1	N/D
ASN1	T	281	2	0	2	N/D
ASN1	T	285	2	0	2	N/D
ASN1	S	286	2	0	2	N/D
ASN1	S	289	2	0	2	N/D
ASN1	S	509	3	0	3	N/D
ASN2	S	24	1	0	1	N/D
ASN2	S	204	4	0	4	N/D
ASN2	T	205	4	0	4	N/D
ASP1	T	61	1	0	1	N/D
ASP1	S	223	1	0	1	N/D
ASP1	S	350	3	0	3	N/D
ATG1	S	20	1	0	1	N/D
ATG1	S	34	0	1	1	N/D
ATG1	T	129	0	1	1	N/D
ATG1	S	181	1	0	1	N/D
ATG1	T	226	0	2	2	Yes
ATG1	S	230	0	1	1	Yes
ATG1	S	304	0	1	1	N/D
ATG1	S	330	1	0	1	N/D
ATG1	S	345	1	0	1	N/D
ATG1	S	351	0	1	1	N/D
ATG1	S	356	0	1	1	N/D
ATG1	S	365	5	1	6	N/D
ATG1	S	375	1	0	1	N/D
ATG1	S	384	1	1	2	N/D
ATG1	S	390	1	2	3	N/D
ATG1	S	418	2	1	3	N/D
ATG1	S	424	0	1	1	N/D
ATG1	S	436	1	1	2	N/D
ATG1	S	441	1	1	2	N/D
ATG1	S	474	1	1	2	N/D
ATG1	S	504	0	1	1	N/D
ATG1	S	508	1	2	3	Yes
ATG1	S	515	5	3	8	Yes
ATG1	S	517	2	1	3	N/D
ATG1	S	518	2	1	3	N/D
ATG1	S	533	0	2	2	N/D
ATG1	S	552	0	2	2	N/D
ATG1	T	590	1	2	3	N/D
ATG1	S	594	1	0	1	N/D
ATG1	S	598	1	0	1	N/D
ATG1	S	621	1	1	2	N/D
ATG1	S	635	2	1	3	N/D
ATG1	S	638	1	1	2	N/D
ATG1	S	647	2	1	3	N/D
ATG1	S	666	0	1	1	N/D
ATG1	T	667	0	1	1	N/D
ATG1	S	677	6	2	8	N/D
ATG1	T	679	2	1	3	N/D
ATG1	S	680	1	2	3	N/D
ATG1	S	683	3	1	4	N/D
ATG1	S	726	1	0	1	N/D
ATG1	S	769	0	1	1	N/D
ATG1	S	776	0	1	1	N/D
ATG1	S	782	1	0	1	N/D
ATG1	S	783	1	2	3	N/D
ATG1	S	865	1	0	1	N/D
ATG11	S	370	2	0	2	N/D
ATG11	S	613	1	0	1	N/D
ATG13	S	280	1	0	1	N/D
ATG13	S	282	1	0	1	N/D
ATG13	S	344	1	1	2	Yes
ATG13	S	346	3	1	4	Yes
ATG13	S	348	3	0	3	Yes
ATG13	S	355	4	0	4	N/D
ATG13	S	360	3	0	3	N/D
ATG13	S	379	6	0	6	N/D
ATG13	S	382	3	0	3	N/D
ATG13	S	419	1	0	1	N/D
ATG13	S	428	1	0	1	N/D
ATG13	S	429	3	0	3	N/D
ATG13	S	437	3	0	3	Yes
ATG13	S	438	2	0	2	Yes
ATG13	S	461	4	0	4	N/D
ATG13	S	484	2	0	2	N/D
ATG13	S	496	1	0	1	Yes
ATG13	S	531	1	0	1	N/D
ATG13	S	533	1	0	1	N/D
ATG13	S	535	1	0	1	Yes
ATG13	S	539	1	0	1	N/D
ATG13	S	541	1	0	1	Yes
ATG13	S	543	1	0	1	N/D
ATG13	Y	546	1	0	1	N/D
ATG13	S	548	1	0	1	N/D
ATG13	S	554	4	0	4	N/D
ATG13	S	571	2	0	2	N/D
ATG13	T	573	1	0	1	N/D
ATG13	S	577	1	0	1	N/D
ATG13	S	581	0	1	1	Yes
ATG13	S	644	1	0	1	N/D
ATG13	S	646	1	0	1	Yes
ATG13	S	649	4	0	4	Yes
ATG13	S	656	1	0	1	N/D
ATG17	T	16	1	0	1	N/D
ATG17	S	405	1	0	1	N/D
ATG17	S	406	1	0	1	N/D
ATG18	S	354	1	0	1	N/D
ATG18	T	393	1	0	1	N/D
ATG19	S	136	5	0	5	N/D
ATG19	S	141	3	0	3	N/D
ATG19	S	243	2	0	2	N/D
ATG19	S	246	2	0	2	N/D
ATG19	T	250	1	0	1	N/D
ATG19	T	411	1	0	1	N/D
ATG2	S	236	3	0	3	N/D
ATG2	S	1113	1	0	1	N/D
ATG20	S	45	3	0	3	N/D
ATG20	S	49	3	0	3	N/D
ATG20	S	361	3	0	3	N/D
ATG20	S	363	5	0	5	N/D
ATG20	T	365	3	0	3	N/D
ATG21	S	63	1	0	1	N/D
ATG21	S	191	1	0	1	N/D
ATG21	T	213	2	0	2	N/D
ATG21	S	223	1	0	1	N/D
ATG21	T	233	1	0	1	N/D
ATG21	S	237	1	0	1	N/D
ATG22	S	278	1	0	1	N/D
ATG23	S	422	2	0	2	N/D
ATG26	S	76	1	0	1	N/D
ATG26	S	474	1	0	1	N/D
ATG26	S	476	3	0	3	N/D
ATG29	S	106	1	0	1	N/D
ATG29	S	187	1	0	1	N/D
ATG29	S	188	1	0	1	N/D
ATG33	S	127	3	0	3	N/D
ATG33	S	129	3	0	3	N/D
ATG33	T	143	1	0	1	N/D
ATG34	T	244	1	0	1	N/D
ATG34	T	353	1	0	1	N/D
ATG34	S	360	1	0	1	N/D
ATG34	T	363	1	0	1	N/D
ATG4	S	17	1	0	1	N/D
ATG4	Y	28	1	0	1	N/D
ATG4	Y	43	1	0	1	N/D
ATG4	S	488	1	0	1	N/D
ATG9	S	143	1	0	1	N/D
ATG9	S	144	1	0	1	N/D
ATG9	S	250	1	0	1	N/D
ATG9	S	787	2	0	2	N/D
ATH1	Y	1192	1	0	1	N/D
ATH1	Y	1195	1	0	1	N/D
ATM1	S	63	1	0	1	N/D
ATO2	S	2	1	0	1	N/D
ATO2	S	7	1	0	1	N/D
ATO2	S	21	1	0	1	N/D
ATO2	S	22	1	0	1	N/D
ATO2	S	28	1	0	1	N/D
ATO2	S	40	1	0	1	N/D
ATO3	T	2	1	0	1	N/D
ATO3	S	3	3	0	3	N/D
ATO3	S	4	2	0	2	N/D
ATO3	S	6	3	0	3	N/D
ATO3	S	7	5	0	5	N/D
ATP1	T	43	1	0	1	N/D
ATP1	S	57	1	0	1	N/D
ATP1	S	178	2	0	2	N/D
ATP1	S	413	1	0	1	N/D
ATP1	S	511	1	0	1	N/D
ATP11	Y	43	2	0	2	N/D
ATP11	S	107	2	0	2	N/D
ATP11	S	109	3	0	3	N/D
ATP15	T	52	1	0	1	N/D
ATP16	S	21	1	0	1	N/D
ATP2	T	112	1	0	1	N/D
ATP2	T	237	1	0	1	N/D
ATP2	S	373	1	0	1	N/D
ATP20	S	3	1	0	1	N/D
ATP20	S	62	1	0	1	N/D
ATP4	S	124	1	0	1	N/D
ATP4	S	144	1	0	1	N/D
ATP5	S	48	1	0	1	N/D
ATP5	T	139	1	0	1	N/D
ATP5	S	196	2	0	2	N/D
ATP5	T	199	2	0	2	N/D
ATR1	S	5	1	0	1	N/D
ATR1	T	43	1	0	1	N/D
ATR1	S	45	1	0	1	N/D
AUR1	S	388	2	0	2	N/D
AUR1	S	389	2	0	2	N/D
AUR1	S	392	5	0	5	N/D
AUR1	S	395	4	0	4	N/D
AVL9	S	504	2	0	2	N/D
AVL9	S	513	2	0	2	N/D
AVL9	S	516	2	0	2	N/D
AVL9	S	519	6	0	6	N/D
AVL9	S	521	1	0	1	N/D
AVL9	S	524	2	0	2	N/D
AVL9	T	552	1	0	1	N/D
AVL9	S	560	1	0	1	N/D
AVL9	S	571	1	0	1	N/D
AVO1	S	65	1	0	1	N/D
AVO1	S	139	1	0	1	N/D
AVO1	S	140	2	0	2	N/D
AVO1	S	144	1	0	1	N/D
AVO1	S	161	2	0	2	N/D
AVO1	S	165	1	0	1	N/D
AVO1	S	169	1	0	1	N/D
AVO1	S	358	1	0	1	N/D
AVO1	S	400	1	0	1	N/D
AVO1	S	429	1	0	1	N/D
AVO1	S	431	2	0	2	N/D
AVO1	S	433	4	0	4	N/D
AVO1	S	509	1	0	1	N/D
AVO1	T	510	1	0	1	N/D
AVO1	S	552	2	0	2	N/D
AVO1	S	554	1	0	1	N/D
AVO1	S	555	2	0	2	N/D
AVO1	S	559	1	0	1	N/D
AVO1	T	560	1	0	1	N/D
AVO1	S	675	2	0	2	N/D
AVO1	S	766	1	0	1	N/D
AVO1	T	948	1	0	1	N/D
AVO1	S	1024	1	0	1	N/D
AVO1	T	1050	1	0	1	N/D
AVO2	S	273	3	0	3	N/D
AVO2	S	315	1	0	1	N/D
AVO2	T	330	2	0	2	N/D
AVO2	T	332	1	0	1	N/D
AVO2	S	333	1	0	1	N/D
AVO2	S	350	1	0	1	N/D
AVT1	S	8	5	0	5	N/D
AVT1	S	15	2	0	2	N/D
AVT1	S	21	1	0	1	N/D
AVT1	S	35	1	0	1	N/D
AVT1	S	37	1	0	1	N/D
AVT1	S	50	3	0	3	N/D
AVT1	S	58	3	0	3	N/D
AVT1	S	66	1	0	1	N/D
AVT1	S	95	1	0	1	N/D
AVT1	S	117	1	0	1	N/D
AVT1	T	181	4	0	4	N/D
AVT1	S	187	3	0	3	N/D
AVT3	S	7	2	0	2	N/D
AVT3	S	58	4	0	4	N/D
AVT3	S	59	7	0	7	N/D
AVT3	T	61	3	0	3	N/D
AVT3	S	119	4	0	4	N/D
AVT3	S	121	2	0	2	N/D
AVT3	S	143	1	0	1	N/D
AVT3	S	145	1	0	1	N/D
AVT3	S	158	2	0	2	N/D
AVT3	S	161	1	0	1	N/D
AVT3	S	165	2	0	2	N/D
AVT4	S	34	1	0	1	N/D
AVT4	T	35	1	0	1	N/D
AVT4	Y	47	2	0	2	N/D
AVT4	S	48	2	0	2	N/D
AVT4	S	50	2	0	2	N/D
AVT4	T	51	1	0	1	N/D
AVT4	T	53	3	0	3	N/D
AVT4	S	70	1	0	1	N/D
AVT4	S	71	1	0	1	N/D
AVT4	S	88	1	0	1	N/D
AVT4	Y	93	1	0	1	N/D
AVT4	S	96	1	0	1	N/D
AVT4	S	101	3	0	3	N/D
AVT4	S	103	1	0	1	N/D
AVT4	S	130	3	0	3	N/D
AVT4	S	165	7	0	7	N/D
AVT4	T	170	1	0	1	N/D
AVT4	S	181	1	0	1	N/D
AVT4	S	298	1	0	1	N/D
AVT6	S	344	2	0	2	N/D
AXL1	S	262	1	0	1	N/D
AXL1	Y	1134	1	0	1	N/D
AXL2	S	642	1	0	1	N/D
AXL2	S	673	3	0	3	N/D
AXL2	S	676	3	0	3	N/D
AXL2	S	754	1	0	1	N/D
AXL2	S	802	1	0	1	N/D
AXL2	S	805	2	0	2	N/D
AYR1	S	243	1	0	1	N/D
AZF1	S	61	1	0	1	N/D
AZF1	Y	64	1	0	1	N/D
AZF1	S	110	1	0	1	N/D
AZF1	T	111	1	0	1	N/D
AZF1	S	128	1	0	1	N/D
AZF1	S	187	2	0	2	N/D
AZF1	S	191	1	0	1	N/D
AZF1	S	286	1	0	1	N/D
AZF1	S	303	1	0	1	N/D
AZF1	S	325	1	0	1	N/D
BAG7	S	352	1	0	1	N/D
BAP2	S	3	2	0	2	N/D
BAP2	T	15	5	0	5	N/D
BAP2	S	16	4	0	4	N/D
BAP2	S	19	6	0	6	N/D
BAP2	S	21	4	0	4	N/D
BAP2	S	24	4	0	4	N/D
BAP2	S	26	1	0	1	N/D
BAP2	T	75	3	0	3	N/D
BAP2	S	76	4	0	4	N/D
BAP2	S	84	1	0	1	N/D
BAP2	T	86	1	0	1	N/D
BAP2	S	599	2	0	2	N/D
BAS1	S	317	1	0	1	N/D
BAS1	T	525	1	0	1	N/D
BAS1	S	656	1	0	1	N/D
BAS1	S	697	1	0	1	N/D
BAS1	S	704	1	0	1	N/D
BAT1	T	315	1	0	1	N/D
BAT2	T	51	1	0	1	N/D
BBC1	T	81	2	0	2	N/D
BBC1	S	103	10	0	10	N/D
BBC1	T	106	4	0	4	N/D
BBC1	S	158	10	0	10	N/D
BBC1	S	166	8	0	8	N/D
BBC1	S	221	1	0	1	N/D
BBC1	T	304	1	0	1	N/D
BBC1	S	565	3	0	3	N/D
BBC1	S	578	1	0	1	N/D
BBC1	T	598	1	0	1	N/D
BBC1	S	602	1	0	1	N/D
BBC1	S	608	1	0	1	N/D
BBC1	T	612	1	0	1	N/D
BBC1	S	620	3	0	3	N/D
BBC1	S	621	5	0	5	N/D
BBC1	T	624	3	0	3	N/D
BBC1	S	631	6	0	6	N/D
BBC1	S	634	5	0	5	N/D
BBC1	T	636	3	0	3	N/D
BBC1	S	638	6	0	6	N/D
BBC1	S	640	1	0	1	N/D
BBC1	S	647	2	0	2	N/D
BBC1	Y	651	2	0	2	N/D
BBC1	T	654	2	0	2	N/D
BBC1	S	660	1	0	1	N/D
BBC1	T	663	1	0	1	N/D
BBC1	T	665	1	0	1	N/D
BBC1	S	670	1	0	1	N/D
BBC1	S	680	2	0	2	N/D
BBC1	T	850	3	0	3	N/D
BBC1	S	854	1	0	1	N/D
BBC1	S	889	1	0	1	N/D
BBC1	S	893	5	0	5	N/D
BBC1	T	894	7	0	7	N/D
BBC1	T	895	7	0	7	N/D
BBP1	T	7	2	0	2	N/D
BBP1	T	26	1	0	1	N/D
BBP1	S	29	4	0	4	N/D
BBP1	S	71	1	0	1	N/D
BBP1	S	73	5	0	5	N/D
BBP1	S	75	1	0	1	N/D
BBP1	S	112	1	0	1	N/D
BBP1	S	115	2	0	2	N/D
BBP1	S	375	2	0	2	N/D
BBP1	S	378	1	0	1	N/D
BCD1	S	26	1	0	1	N/D
BCD1	S	30	1	0	1	N/D
BCD1	S	330	2	0	2	N/D
BCH1	S	513	1	0	1	N/D
BCH1	T	514	2	0	2	N/D
BCH1	S	516	1	0	1	N/D
BCH2	S	568	2	0	2	N/D
BCH2	S	569	1	0	1	N/D
BCK1	S	31	1	0	1	N/D
BCK1	S	113	1	0	1	N/D
BCK1	S	114	1	0	1	N/D
BCK1	S	121	2	0	2	N/D
BCK1	S	122	1	0	1	N/D
BCK1	S	138	1	0	1	N/D
BCK1	T	148	1	0	1	N/D
BCK1	S	248	3	0	3	N/D
BCK1	S	250	5	0	5	N/D
BCK1	S	259	1	0	1	N/D
BCK1	S	261	2	0	2	N/D
BCK1	S	266	1	0	1	N/D
BCK1	S	292	1	0	1	N/D
BCK1	S	331	1	0	1	N/D
BCK1	S	342	2	0	2	N/D
BCK1	S	344	4	0	4	N/D
BCK1	S	348	3	0	3	N/D
BCK1	S	353	2	0	2	N/D
BCK1	T	407	1	0	1	N/D
BCK1	S	411	2	0	2	N/D
BCK1	S	491	3	0	3	N/D
BCK1	S	505	1	0	1	N/D
BCK1	T	718	1	0	1	N/D
BCK1	T	721	1	0	1	N/D
BCK1	S	747	2	0	2	N/D
BCK1	Y	797	1	0	1	N/D
BCK1	S	816	2	0	2	N/D
BCK1	S	860	1	0	1	N/D
BCK1	S	1006	2	0	2	N/D
BCK1	T	1007	2	0	2	N/D
BCK1	S	1031	1	0	1	N/D
BCK1	S	1058	6	0	6	N/D
BCK1	T	1060	4	0	4	N/D
BCK1	S	1061	5	0	5	N/D
BCK1	S	1064	1	0	1	N/D
BCK1	S	1067	1	0	1	N/D
BCK1	S	1092	1	0	1	N/D
BCK1	S	1211	1	0	1	N/D
BCK1	S	1212	1	0	1	N/D
BCK1	S	1254	1	0	1	N/D
BCK1	Y	1272	1	0	1	N/D
BCK1	T	1284	1	0	1	N/D
BCK1	S	1328	1	0	1	N/D
BCK2	S	38	1	0	1	N/D
BCK2	S	317	2	0	2	N/D
BCK2	S	320	1	0	1	N/D
BCK2	S	331	1	0	1	N/D
BCK2	S	334	2	0	2	N/D
BCK2	S	409	1	0	1	N/D
BCK2	Y	417	1	0	1	N/D
BCK2	S	418	1	0	1	N/D
BCK2	S	446	1	0	1	N/D
BCK2	S	449	1	0	1	N/D
BCK2	S	684	1	0	1	N/D
BCK2	T	718	1	0	1	N/D
BCK2	S	757	4	0	4	N/D
BCK2	S	761	2	0	2	N/D
BCP1	Y	199	1	0	1	N/D
BCP1	T	205	10	0	10	N/D
BCP1	T	209	6	0	6	N/D
BCP1	S	211	3	0	3	N/D
BCS1	S	227	1	0	1	N/D
BCY1	S	68	2	0	2	N/D
BCY1	S	70	3	0	3	N/D
BCY1	S	74	6	0	6	N/D
BCY1	S	77	5	0	5	N/D
BCY1	S	79	5	0	5	N/D
BCY1	S	81	1	0	1	N/D
BCY1	S	83	7	0	7	N/D
BCY1	S	84	3	0	3	N/D
BCY1	S	89	1	0	1	N/D
BCY1	T	129	5	0	5	N/D
BCY1	S	130	3	0	3	N/D
BCY1	T	131	6	0	6	N/D
BCY1	T	144	6	0	6	N/D
BCY1	S	145	6	1	7	Yes
BCY1	S	147	2	0	2	N/D
BCY1	T	150	2	0	2	N/D
BCY1	T	160	1	0	1	N/D
BDF1	S	65	1	0	1	N/D
BDF1	S	269	7	0	7	N/D
BDF1	S	270	7	0	7	N/D
BDF1	S	429	5	0	5	N/D
BDF1	S	612	2	0	2	N/D
BDF1	S	613	4	0	4	N/D
BDF1	S	615	5	0	5	N/D
BDF1	T	617	3	0	3	N/D
BDF1	S	618	2	0	2	N/D
BDF1	S	630	1	0	1	N/D
BDF1	S	652	1	0	1	N/D
BDF1	S	659	1	0	1	N/D
BDF2	S	57	1	0	1	N/D
BDF2	S	264	2	0	2	N/D
BDF2	S	271	2	0	2	N/D
BDF2	S	273	1	0	1	N/D
BDF2	S	593	1	0	1	N/D
BDF2	Y	596	1	0	1	N/D
BDH1	S	63	1	0	1	N/D
BDP1	T	33	1	0	1	N/D
BDP1	S	49	6	0	6	N/D
BDP1	S	73	1	0	1	N/D
BDP1	S	164	1	0	1	N/D
BDP1	S	178	6	0	6	N/D
BDP1	S	586	4	0	4	N/D
BEM1	S	21	1	0	1	N/D
BEM1	S	47	2	0	2	N/D
BEM1	T	51	1	0	1	N/D
BEM1	S	67	2	0	2	N/D
BEM1	S	72	2	1	3	N/D
BEM1	S	255	4	0	4	N/D
BEM1	S	258	4	0	4	N/D
BEM1	S	458	11	0	11	N/D
BEM1	S	461	10	0	10	N/D
BEM1	S	463	1	0	1	N/D
BEM2	S	43	1	0	1	N/D
BEM2	T	45	1	0	1	N/D
BEM2	S	95	2	0	2	N/D
BEM2	S	96	1	0	1	N/D
BEM2	S	97	1	0	1	N/D
BEM2	S	106	1	0	1	N/D
BEM2	T	110	1	0	1	N/D
BEM2	S	115	1	0	1	N/D
BEM2	S	126	1	0	1	N/D
BEM2	S	129	2	0	2	N/D
BEM2	S	141	2	0	2	N/D
BEM2	S	154	1	0	1	N/D
BEM2	S	157	2	0	2	N/D
BEM2	S	160	1	0	1	N/D
BEM2	S	164	1	0	1	N/D
BEM2	S	166	2	0	2	N/D
BEM2	S	167	1	0	1	N/D
BEM2	S	168	1	0	1	N/D
BEM2	S	170	1	0	1	N/D
BEM2	S	177	1	0	1	N/D
BEM2	T	181	1	0	1	N/D
BEM2	S	283	3	0	3	N/D
BEM2	S	291	1	0	1	N/D
BEM2	T	489	1	0	1	N/D
BEM2	T	722	1	0	1	N/D
BEM2	S	810	1	0	1	N/D
BEM2	T	815	1	0	1	N/D
BEM2	S	894	1	0	1	N/D
BEM2	T	900	1	0	1	N/D
BEM2	S	920	1	0	1	N/D
BEM2	S	922	1	0	1	N/D
BEM2	S	1012	5	0	5	N/D
BEM2	S	1016	5	0	5	N/D
BEM2	S	1026	2	0	2	N/D
BEM2	S	1029	1	0	1	N/D
BEM2	S	1030	2	0	2	N/D
BEM2	T	1038	1	0	1	N/D
BEM2	S	1046	6	0	6	N/D
BEM2	T	1049	2	0	2	N/D
BEM2	S	1054	4	0	4	N/D
BEM3	S	194	2	0	2	N/D
BEM3	S	195	0	1	1	Yes
BEM3	S	222	3	1	4	Yes
BEM3	S	227	1	0	1	N/D
BEM3	S	229	2	0	2	N/D
BEM3	S	237	2	0	2	N/D
BEM3	S	254	0	1	1	Yes
BEM3	S	254	1	1	2	Yes
BEM3	S	306	2	0	2	N/D
BEM3	S	309	2	0	2	N/D
BEM3	S	324	7	0	7	N/D
BEM3	S	327	2	0	2	N/D
BEM3	S	423	2	0	2	N/D
BEM3	T	466	1	0	1	N/D
BEM3	S	487	1	0	1	N/D
BEM3	S	488	3	0	3	N/D
BEM3	S	490	1	0	1	N/D
BEM3	S	585	0	1	1	Yes
BEM3	S	868	1	0	1	N/D
BEM3	S	870	1	0	1	N/D
BEM3	S	880	0	1	1	Yes
BEM4	T	182	1	0	1	N/D
BFA1	T	7	0	1	1	Yes
BFA1	S	17	0	1	1	Yes
BFA1	T	24	0	1	1	Yes
BFA1	S	30	0	1	1	Yes
BFA1	T	35	0	1	1	Yes
BFA1	T	47	0	1	1	Yes
BFA1	S	54	0	1	1	Yes
BFA1	T	62	0	1	1	Yes
BFA1	T	69	0	1	1	Yes
BFA1	S	265	1	0	1	N/D
BFA1	S	266	1	0	1	N/D
BFA1	S	317	1	0	1	N/D
BFA1	S	424	0	1	1	Yes
BFA1	S	447	0	1	1	Yes
BFA1	S	453	1	0	1	N/D
BFA1	S	454	2	0	2	N/D
BFR1	T	32	4	0	4	N/D
BFR1	S	260	3	0	3	N/D
BFR1	S	315	1	0	1	N/D
BFR1	T	336	8	1	9	N/D
BFR1	S	369	1	0	1	N/D
BFR2	S	4	1	0	1	N/D
BFR2	S	10	2	0	2	N/D
BFR2	S	30	1	0	1	N/D
BFR2	S	41	11	0	11	N/D
BFR2	S	44	11	0	11	N/D
BFR2	Y	46	1	0	1	N/D
BFR2	T	54	1	0	1	N/D
BFR2	S	366	6	0	6	N/D
BFR2	S	372	3	0	3	N/D
BFR2	S	379	8	0	8	N/D
BIK1	S	81	1	0	1	N/D
BIK1	T	85	1	0	1	N/D
BIK1	T	89	1	0	1	N/D
BIK1	T	90	2	0	2	N/D
BIK1	S	95	2	0	2	N/D
BIK1	S	101	2	0	2	N/D
BIK1	S	110	1	0	1	N/D
BIK1	S	117	2	0	2	N/D
BIK1	T	119	1	0	1	N/D
BIK1	S	131	1	0	1	N/D
BIK1	S	167	1	0	1	N/D
BIK1	S	365	1	0	1	N/D
BIK1	S	370	1	0	1	N/D
BIM1	S	139	2	0	2	N/D
BIM1	S	147	4	0	4	N/D
BIM1	S	148	5	0	5	N/D
BIM1	S	149	3	0	3	N/D
BIM1	T	150	2	0	2	N/D
BIM1	T	152	2	0	2	N/D
BIM1	S	154	2	0	2	N/D
BIM1	S	165	2	0	2	N/D
BIM1	S	166	4	0	4	N/D
BIM1	S	172	1	0	1	N/D
BIM1	T	175	1	0	1	N/D
BIR1	S	263	1	0	1	N/D
BIR1	S	364	1	0	1	N/D
BIR1	T	379	2	0	2	N/D
BIR1	S	381	1	0	1	N/D
BIR1	S	383	2	1	3	N/D
BIR1	S	395	0	1	1	N/D
BIR1	S	405	2	0	2	N/D
BIR1	S	408	2	0	2	N/D
BIR1	S	477	6	0	6	N/D
BIR1	S	508	2	0	2	N/D
BIR1	S	524	3	0	3	N/D
BIR1	S	525	2	0	2	N/D
BIR1	T	526	1	0	1	N/D
BIR1	S	552	2	1	3	N/D
BIR1	T	583	1	0	1	N/D
BIR1	S	587	5	1	6	N/D
BIR1	S	601	1	0	1	N/D
BIR1	S	620	1	0	1	N/D
BIR1	S	667	0	1	1	N/D
BIR1	S	684	0	1	1	N/D
BIR1	S	688	0	1	1	N/D
BIR1	T	694	2	0	2	N/D
BIR1	S	696	2	0	2	N/D
BIR1	S	704	1	0	1	N/D
BIR1	T	735	0	1	1	N/D
BIR1	T	745	1	0	1	N/D
BIR1	T	747	0	1	1	N/D
BIR1	S	751	2	0	2	N/D
BIR1	S	765	3	0	3	N/D
BIR1	S	800	1	0	1	N/D
BIT2	S	137	1	0	1	N/D
BIT61	Y	58	1	0	1	N/D
BIT61	S	59	1	0	1	N/D
BIT61	S	100	1	0	1	N/D
BIT61	S	139	8	0	8	N/D
BIT61	S	140	3	0	3	N/D
BIT61	S	144	7	0	7	N/D
BLM10	S	11	4	0	4	N/D
BLM10	S	29	6	0	6	N/D
BLM10	S	34	3	0	3	N/D
BLM10	S	35	1	0	1	N/D
BLM10	S	56	8	1	9	N/D
BLM10	S	62	8	0	8	N/D
BLM10	T	64	9	0	9	N/D
BLM10	T	66	3	0	3	N/D
BLM10	T	1039	1	0	1	N/D
BLM10	S	1041	7	0	7	N/D
BLM10	T	1355	2	0	2	N/D
BLM10	Y	1357	2	0	2	N/D
BMH1	S	65	1	0	1	N/D
BMH1	S	66	1	0	1	N/D
BMH1	S	86	1	0	1	N/D
BMH1	S	89	1	0	1	N/D
BMH1	S	212	2	0	2	N/D
BMH1	T	231	1	0	1	N/D
BMH1	S	238	1	1	2	Yes
BMH1	S	240	2	0	2	N/D
BMH2	S	104	1	0	1	N/D
BMH2	T	210	1	0	1	N/D
BMH2	S	212	1	0	1	N/D
BMS1	T	310	1	0	1	N/D
BMS1	S	438	1	0	1	N/D
BMS1	S	442	1	0	1	N/D
BMS1	S	478	5	0	5	N/D
BMS1	Y	483	1	0	1	N/D
BMS1	T	484	2	0	2	N/D
BMS1	S	492	1	0	1	N/D
BMS1	T	504	1	0	1	N/D
BMS1	T	516	1	0	1	N/D
BMS1	S	518	1	0	1	N/D
BMS1	S	523	1	0	1	N/D
BMS1	S	574	2	0	2	N/D
BMS1	S	578	7	0	7	N/D
BNA1	T	168	1	0	1	N/D
BNA1	S	176	6	0	6	N/D
BNA3	S	96	1	0	1	N/D
BNA4	S	4	1	0	1	N/D
BNA4	S	397	2	0	2	N/D
BNA6	Y	135	1	0	1	N/D
BNA7	S	9	7	0	7	N/D
BNI1	S	19	2	0	2	N/D
BNI1	S	75	2	0	2	N/D
BNI1	S	77	1	0	1	N/D
BNI1	S	79	1	0	1	N/D
BNI1	T	143	0	1	1	Yes
BNI1	S	257	1	0	1	N/D
BNI1	S	272	1	0	1	N/D
BNI1	S	311	4	0	4	N/D
BNI1	T	324	2	0	2	N/D
BNI1	S	325	3	0	3	N/D
BNI1	S	327	1	0	1	N/D
BNI1	T	328	3	0	3	N/D
BNI1	S	944	1	0	1	N/D
BNI1	S	1076	1	0	1	N/D
BNI1	S	1079	1	0	1	N/D
BNI1	S	1082	1	0	1	N/D
BNI1	S	1085	2	0	2	N/D
BNI1	T	1138	1	0	1	N/D
BNI1	S	1140	1	0	1	N/D
BNI1	S	1141	1	0	1	N/D
BNI1	S	1170	6	0	6	N/D
BNI1	S	1175	1	0	1	N/D
BNI1	T	1274	0	1	1	Yes
BNI1	T	1302	1	0	1	N/D
BNI1	S	1334	1	0	1	N/D
BNI1	T	1337	1	0	1	N/D
BNI1	S	1338	3	0	3	N/D
BNI1	S	1344	1	0	1	N/D
BNI1	S	1346	1	0	1	N/D
BNI1	T	1883	1	0	1	N/D
BNI1	S	1889	3	0	3	N/D
BNI1	T	1893	1	0	1	N/D
BNI1	S	1924	1	0	1	N/D
BNI1	T	1946	0	1	1	Yes
BNI4	S	36	1	0	1	N/D
BNI4	S	43	2	0	2	N/D
BNI4	S	46	1	0	1	N/D
BNI4	S	180	1	0	1	N/D
BNI4	T	277	2	0	2	N/D
BNI4	S	278	4	0	4	N/D
BNI4	S	281	2	0	2	N/D
BNI4	T	286	1	0	1	N/D
BNI4	S	346	4	0	4	N/D
BNI4	S	347	2	0	2	N/D
BNI4	S	349	4	0	4	N/D
BNI4	S	364	3	0	3	N/D
BNI4	S	397	1	0	1	N/D
BNI4	S	400	3	0	3	N/D
BNI4	T	410	1	0	1	N/D
BNI4	S	476	2	0	2	N/D
BNI4	S	480	1	0	1	N/D
BNI4	S	500	3	0	3	N/D
BNI4	S	503	5	0	5	N/D
BNI4	S	524	2	0	2	N/D
BNI4	T	526	1	0	1	N/D
BNI4	S	570	1	0	1	N/D
BNI4	T	582	1	0	1	N/D
BNI4	S	618	6	0	6	N/D
BNI4	T	689	1	0	1	N/D
BNI4	T	703	1	0	1	N/D
BNI4	S	746	2	0	2	N/D
BNI4	T	769	2	0	2	N/D
BNI4	S	788	1	0	1	N/D
BNI4	S	809	4	0	4	N/D
BNI4	S	813	1	0	1	N/D
BNI4	S	817	2	0	2	N/D
BNI4	Y	822	1	0	1	N/D
BNI4	S	825	2	0	2	N/D
BNI5	S	70	2	0	2	N/D
BNI5	S	97	1	0	1	N/D
BNI5	S	105	1	0	1	N/D
BNI5	S	179	2	0	2	N/D
BNI5	T	190	1	0	1	N/D
BNI5	S	194	2	0	2	N/D
BNI5	S	198	1	0	1	N/D
BNI5	T	257	1	0	1	N/D
BNI5	S	270	7	1	8	Yes
BNI5	S	273	5	0	5	N/D
BNI5	T	274	5	1	6	Yes
BNI5	T	294	1	0	1	N/D
BNI5	S	325	3	0	3	N/D
BNI5	S	330	2	0	2	N/D
BNI5	S	332	2	0	2	N/D
BNI5	S	339	1	0	1	N/D
BNI5	S	340	3	0	3	N/D
BNI5	Y	344	8	0	8	N/D
BNI5	S	346	10	1	11	Yes
BNI5	S	349	1	0	1	N/D
BNI5	S	350	10	1	11	Yes
BNI5	S	356	1	0	1	N/D
BNR1	S	18	2	0	2	N/D
BNR1	S	621	4	0	4	N/D
BNR1	S	687	1	0	1	N/D
BNR1	S	936	1	0	1	N/D
BOI1	S	86	2	0	2	N/D
BOI1	T	88	2	0	2	N/D
BOI1	S	104	7	0	7	N/D
BOI1	S	106	3	0	3	N/D
BOI1	S	125	1	0	1	N/D
BOI1	S	128	1	0	1	N/D
BOI1	S	139	2	0	2	N/D
BOI1	S	141	2	0	2	N/D
BOI1	S	147	2	0	2	N/D
BOI1	S	149	1	0	1	N/D
BOI1	T	151	3	0	3	N/D
BOI1	S	157	1	0	1	N/D
BOI1	T	158	3	0	3	N/D
BOI1	S	196	1	0	1	N/D
BOI1	S	206	4	0	4	N/D
BOI1	T	207	2	0	2	N/D
BOI1	S	209	7	0	7	N/D
BOI1	S	216	3	0	3	N/D
BOI1	S	348	1	0	1	N/D
BOI1	S	349	1	0	1	N/D
BOI1	T	351	1	0	1	N/D
BOI1	S	358	1	0	1	N/D
BOI1	S	359	1	0	1	N/D
BOI1	S	402	1	0	1	N/D
BOI1	Y	403	1	0	1	N/D
BOI1	S	405	2	0	2	N/D
BOI1	S	412	2	0	2	N/D
BOI1	S	414	1	0	1	N/D
BOI1	S	473	2	0	2	N/D
BOI1	T	488	1	0	1	N/D
BOI1	T	491	1	0	1	N/D
BOI1	S	523	1	0	1	N/D
BOI1	S	525	6	0	6	N/D
BOI1	S	527	2	0	2	N/D
BOI1	S	528	6	0	6	N/D
BOI1	S	540	1	0	1	N/D
BOI1	S	564	1	0	1	N/D
BOI1	S	578	2	0	2	N/D
BOI1	S	589	2	0	2	N/D
BOI1	S	590	2	0	2	N/D
BOI1	S	593	1	0	1	N/D
BOI1	S	599	1	0	1	N/D
BOI1	S	601	1	0	1	N/D
BOI1	S	636	1	0	1	N/D
BOI1	S	644	3	0	3	N/D
BOI1	T	647	1	0	1	N/D
BOI1	S	648	1	0	1	N/D
BOI1	T	652	1	0	1	N/D
BOI1	S	655	6	0	6	N/D
BOI1	S	659	4	0	4	N/D
BOI1	S	661	3	0	3	N/D
BOI1	T	670	4	0	4	N/D
BOI1	S	673	3	0	3	N/D
BOI1	S	674	1	0	1	N/D
BOI1	S	735	1	0	1	N/D
BOI1	S	737	3	0	3	N/D
BOI1	T	919	1	0	1	N/D
BOI2	S	18	5	0	5	N/D
BOI2	S	24	5	0	5	N/D
BOI2	T	26	3	0	3	N/D
BOI2	S	28	7	0	7	N/D
BOI2	S	33	1	0	1	N/D
BOI2	S	36	2	0	2	N/D
BOI2	S	118	1	0	1	N/D
BOI2	S	172	3	0	3	N/D
BOI2	S	178	2	0	2	N/D
BOI2	S	191	1	0	1	N/D
BOI2	T	372	4	0	4	N/D
BOI2	S	373	4	0	4	N/D
BOI2	S	375	6	0	6	N/D
BOI2	S	381	1	0	1	N/D
BOI2	T	388	1	0	1	N/D
BOI2	S	450	3	0	3	N/D
BOI2	S	457	3	0	3	N/D
BOI2	T	488	1	0	1	N/D
BOI2	S	497	1	0	1	N/D
BOI2	S	519	11	0	11	N/D
BOI2	S	523	10	0	10	N/D
BOI2	T	525	4	0	4	N/D
BOI2	S	528	1	1	2	N/D
BOI2	S	546	5	0	5	N/D
BOI2	S	652	4	0	4	N/D
BOI2	S	665	3	0	3	N/D
BOI2	S	666	4	0	4	N/D
BOI2	S	667	5	0	5	N/D
BOI2	S	683	6	0	6	N/D
BOI2	S	721	3	0	3	N/D
BOI2	S	723	4	0	4	N/D
BOP2	T	379	1	0	1	N/D
BOP2	S	383	3	0	3	N/D
BOP3	S	144	1	0	1	N/D
BOP3	S	231	3	0	3	N/D
BOR1	T	303	1	0	1	N/D
BOR1	T	309	1	0	1	N/D
BPL1	S	186	1	0	1	N/D
BPT1	T	641	1	0	1	N/D
BPT1	S	645	4	0	4	N/D
BPT1	S	885	2	0	2	N/D
BPT1	T	889	1	0	1	N/D
BPT1	S	893	2	0	2	N/D
BPT1	S	895	3	0	3	N/D
BPT1	T	906	1	0	1	N/D
BPT1	S	908	2	0	2	N/D
BPT1	T	916	2	0	2	N/D
BPT1	S	927	1	0	1	N/D
BPT1	S	931	1	0	1	N/D
BPT1	T	934	1	0	1	N/D
BRE1		463	1	0	1	N/D
BRE1		471	1	0	1	N/D
BRE2	Y	16	2	0	2	N/D
BRE2	S	160	4	0	4	N/D
BRE2	S	227	1	0	1	N/D
BRE4	S	697	1	0	1	N/D
BRE4	S	1040	1	0	1	N/D
BRE5	S	176	2	0	2	N/D
BRE5	S	187	3	0	3	N/D
BRE5	S	252	1	0	1	N/D
BRE5	T	278	4	0	4	N/D
BRE5	S	282	7	0	7	N/D
BRE5	S	330	1	0	1	N/D
BRE5	S	335	2	0	2	N/D
BRE5	T	336	8	0	8	N/D
BRE5	S	338	1	0	1	N/D
BRE5	S	339	8	0	8	N/D
BRE5	S	340	7	0	7	N/D
BRE5	S	398	1	0	1	N/D
BRF1	S	381	2	0	2	N/D
BRF1	S	384	5	0	5	N/D
BRL1	S	56	1	0	1	N/D
BRN1	S	92	0	1	1	Yes
BRN1	T	166	0	1	1	Yes
BRN1	S	202	0	1	1	Yes
BRN1	S	245	1	1	2	Yes
BRN1	S	254	0	1	1	Yes
BRN1	S	256	1	1	2	Yes
BRN1	S	264	0	1	1	Yes
BRN1	S	269	0	1	1	Yes
BRN1	S	432	0	1	1	Yes
BRN1	S	469	0	1	1	Yes
BRN1	S	534	0	1	1	Yes
BRN1	T	542	0	1	1	Yes
BRN1	S	544	0	1	1	Yes
BRN1	S	548	1	1	2	Yes
BRN1	T	554	0	1	1	Yes
BRN1	S	678	0	1	1	Yes
BRN1	T	682	2	0	2	Yes
BRN1	S	700	0	1	1	Yes
BRO1	T	708	1	0	1	N/D
BRO1	S	728	1	0	1	N/D
BRO1	S	740	2	0	2	N/D
BRR2	S	403	7	0	7	N/D
BRR2	Y	955	1	0	1	N/D
BRR2	S	961	1	0	1	N/D
BRR2	S	962	1	0	1	N/D
BRX1	S	285	5	0	5	N/D
BSC2	S	177	2	0	2	N/D
BSC5	S	19	1	0	1	N/D
BSC5	S	22	1	0	1	N/D
BSC5	S	290	1	0	1	N/D
BSC5	S	350	1	0	1	N/D
BSC5	Y	471	1	0	1	N/D
BSC6	S	37	5	0	5	N/D
BSC6	S	41	5	0	5	N/D
BSC6	S	46	2	0	2	N/D
BSD2	T	21	1	0	1	N/D
BSP1	S	31	1	0	1	N/D
BSP1	S	39	5	0	5	N/D
BSP1	S	43	1	0	1	N/D
BSP1	S	46	3	0	3	N/D
BSP1	Y	49	2	0	2	N/D
BSP1	S	79	2	0	2	N/D
BSP1	S	86	1	0	1	N/D
BSP1	S	88	1	0	1	N/D
BSP1	S	181	1	0	1	N/D
BSP1	S	182	1	0	1	N/D
BSP1	S	183	1	0	1	N/D
BSP1	S	184	1	0	1	N/D
BSP1	S	185	2	0	2	N/D
BSP1	T	218	1	0	1	N/D
BSP1	S	220	2	0	2	N/D
BSP1	T	293	3	0	3	N/D
BSP1	S	296	2	0	2	N/D
BSP1	T	306	4	0	4	N/D
BSP1	S	309	7	0	7	N/D
BSP1	S	320	3	0	3	N/D
BSP1	T	378	2	0	2	N/D
BSP1	S	480	2	0	2	N/D
BSP1	T	535	1	0	1	N/D
BSP1	T	539	1	0	1	N/D
BTN2	S	379	1	0	1	N/D
BUB1	S	14	1	0	1	N/D
BUB1	T	228	1	0	1	N/D
BUB1	S	229	1	0	1	N/D
BUB1	S	230	1	0	1	N/D
BUB1	T	566	1	0	1	N/D
BUB1	S	595	1	0	1	N/D
BUB1	S	596	1	0	1	N/D
BUD14	S	20	1	0	1	N/D
BUD14	S	97	3	0	3	N/D
BUD14	S	101	1	0	1	N/D
BUD14	Y	157	1	0	1	N/D
BUD14	Y	159	1	0	1	N/D
BUD14	S	160	6	0	6	N/D
BUD14	S	162	2	0	2	N/D
BUD14	T	177	1	0	1	N/D
BUD14	S	179	1	0	1	N/D
BUD14	T	195	1	0	1	N/D
BUD14	S	212	4	0	4	N/D
BUD14	Y	221	2	0	2	N/D
BUD14	S	222	5	0	5	N/D
BUD14	S	254	4	0	4	N/D
BUD14	S	356	3	0	3	N/D
BUD14	S	360	1	0	1	N/D
BUD14	T	364	1	0	1	N/D
BUD14	S	376	4	0	4	N/D
BUD14	S	378	6	0	6	N/D
BUD14	S	398	3	0	3	N/D
BUD14	S	401	3	0	3	N/D
BUD14	S	454	1	0	1	N/D
BUD14	S	507	2	0	2	N/D
BUD14	S	640	1	0	1	N/D
BUD14	S	653	7	0	7	N/D
BUD14	S	656	5	0	5	N/D
BUD14	S	659	3	0	3	N/D
BUD14	S	660	3	0	3	N/D
BUD14	S	662	1	0	1	N/D
BUD14	S	664	1	0	1	N/D
BUD14	S	668	1	0	1	N/D
BUD2	S	854	7	0	7	N/D
BUD2	S	1066	3	0	3	N/D
BUD21	S	13	1	0	1	N/D
BUD21	S	16	1	0	1	N/D
BUD21	S	39	1	0	1	N/D
BUD21	S	40	1	0	1	N/D
BUD21	S	41	1	0	1	N/D
BUD21	S	45	1	0	1	N/D
BUD21	S	65	1	0	1	N/D
BUD21	S	144	10	0	10	N/D
BUD22	T	243	1	0	1	N/D
BUD22	Y	255	1	0	1	N/D
BUD22	T	257	9	0	9	N/D
BUD22	T	283	4	0	4	N/D
BUD22	T	284	2	0	2	N/D
BUD22	S	285	7	0	7	N/D
BUD22	Y	365	1	0	1	N/D
BUD22	Y	366	1	0	1	N/D
BUD22	S	367	2	0	2	N/D
BUD22	T	371	4	0	4	N/D
BUD22	S	375	4	0	4	N/D
BUD27	S	580	8	0	8	N/D
BUD27	Y	584	1	0	1	N/D
BUD3	S	7	3	0	3	N/D
BUD3	Y	9	1	0	1	N/D
BUD3	S	10	4	0	4	N/D
BUD3	S	304	1	0	1	N/D
BUD3	T	305	1	0	1	N/D
BUD3	T	306	1	0	1	N/D
BUD3	S	367	1	0	1	N/D
BUD3	S	446	1	0	1	N/D
BUD3	S	760	1	0	1	N/D
BUD3	S	763	2	0	2	N/D
BUD3	S	766	2	0	2	N/D
BUD3	S	777	2	0	2	N/D
BUD3	S	789	1	0	1	N/D
BUD3	S	794	2	0	2	N/D
BUD3	S	860	2	0	2	N/D
BUD3	T	921	2	0	2	N/D
BUD3	S	924	3	0	3	N/D
BUD3	S	925	3	0	3	N/D
BUD3	S	1030	1	0	1	N/D
BUD3	T	1045	1	0	1	N/D
BUD3	S	1053	1	0	1	N/D
BUD3	S	1063	2	0	2	N/D
BUD3	S	1075	7	0	7	N/D
BUD3	S	1085	2	0	2	N/D
BUD3	S	1110	1	0	1	N/D
BUD3	S	1111	1	0	1	N/D
BUD3	S	1134	4	0	4	N/D
BUD3	T	1137	3	0	3	N/D
BUD3	S	1142	1	0	1	N/D
BUD3	S	1149	5	0	5	N/D
BUD3	S	1153	1	0	1	N/D
BUD3	T	1157	5	0	5	N/D
BUD3	S	1160	6	0	6	N/D
BUD3	S	1183	4	0	4	N/D
BUD3	S	1226	3	0	3	N/D
BUD3	S	1228	2	0	2	N/D
BUD3	Y	1229	2	0	2	N/D
BUD3	S	1254	5	0	5	N/D
BUD3	S	1257	4	0	4	N/D
BUD3	S	1366	1	0	1	N/D
BUD3	S	1385	3	0	3	N/D
BUD3	S	1390	3	0	3	N/D
BUD3	S	1412	3	0	3	N/D
BUD3	T	1440	3	0	3	N/D
BUD3	S	1443	3	0	3	N/D
BUD3	S	1497	1	0	1	N/D
BUD3	S	1500	3	0	3	N/D
BUD3	S	1501	5	0	5	N/D
BUD3	T	1504	3	0	3	N/D
BUD3	S	1515	2	0	2	N/D
BUD3	S	1549	1	0	1	N/D
BUD3	S	1566	2	0	2	N/D
BUD3	S	1589	1	0	1	N/D
BUD3	S	1603	4	0	4	N/D
BUD3	S	1614	6	0	6	N/D
BUD32	S	258	0	1	1	N/D
BUD4	S	10	1	0	1	N/D
BUD4	S	78	1	0	1	N/D
BUD4	S	81	1	0	1	N/D
BUD4	S	91	6	0	6	N/D
BUD4	S	96	5	0	5	N/D
BUD4	S	119	1	0	1	N/D
BUD4	S	149	2	0	2	N/D
BUD4	S	167	4	0	4	N/D
BUD4	S	214	1	0	1	N/D
BUD4	S	229	2	0	2	N/D
BUD4	S	235	1	0	1	N/D
BUD4	S	238	3	0	3	N/D
BUD4	S	241	2	0	2	N/D
BUD4	T	250	1	0	1	N/D
BUD4	T	265	1	0	1	N/D
BUD4	S	354	1	0	1	N/D
BUD4	S	384	1	0	1	N/D
BUD4	T	403	1	0	1	N/D
BUD4	S	413	1	0	1	N/D
BUD4	S	418	1	0	1	N/D
BUD4	S	495	1	0	1	N/D
BUD4	S	503	3	0	3	N/D
BUD4	S	539	1	0	1	N/D
BUD4	S	540	2	0	2	N/D
BUD4	S	541	1	0	1	N/D
BUD4	T	613	1	0	1	N/D
BUD4	S	614	1	0	1	N/D
BUD4	S	617	1	0	1	N/D
BUD4	S	684	1	0	1	N/D
BUD4	S	746	1	0	1	N/D
BUD4	S	806	2	0	2	N/D
BUD4	S	812	3	0	3	N/D
BUD4	S	868	1	0	1	N/D
BUD4	T	984	2	0	2	N/D
BUD4	S	988	2	0	2	N/D
BUD4	S	990	1	0	1	N/D
BUD4	S	996	1	0	1	N/D
BUD4	S	997	6	1	7	N/D
BUD4	S	998	3	0	3	N/D
BUD6	T	18	1	0	1	N/D
BUD6	S	20	2	0	2	N/D
BUD6	T	169	1	0	1	N/D
BUD6	S	185	1	0	1	N/D
BUD6	S	226	1	0	1	N/D
BUD6	S	233	7	0	7	N/D
BUD6	S	240	1	0	1	N/D
BUD6	S	285	1	0	1	N/D
BUD6	S	319	1	0	1	N/D
BUD6	S	324	1	0	1	N/D
BUD6	S	327	8	0	8	N/D
BUD6	S	342	6	0	6	N/D
BUD6	S	347	7	0	7	N/D
BUD6	S	348	4	0	4	N/D
BUD6	T	351	1	0	1	N/D
BUD6	T	352	1	0	1	N/D
BUD6	S	353	3	0	3	N/D
BUD6	S	689	1	0	1	N/D
BUD8	S	184	2	0	2	N/D
BUD8	T	201	1	0	1	N/D
BUD8	T	359	1	0	1	N/D
BUD8	T	411	1	0	1	N/D
BUD8	S	413	1	0	1	N/D
BUD8	T	468	1	0	1	N/D
[truncated: 18,185 more rows]
